# Supplementary material for: Redetermination of [EuCl2(H2O)6]Cl
Source: Acta Crystallogr Sect E Struct Rep Online. 2014 May 10;70(Pt 6):i27. doi: 10.1107/S1600536814010307 (PMC4051107; doi:10.1107/S1600536814010307)
Supplement: Supplementary file 1 [file e-70-00i27-sup1.cif]

##############################################################################
#                                                                            #
# This CIF contains the data in a paper accepted for publication in          #
# Acta Crystallographica Section E. It conforms to the requirements of       #
# Notes for Authors for Acta Crystallographica Section E, and has been       #
# peer reviewed under the auspices of the IUCr Commission on Journals.       #
#                                                                            #
# Full details of the Crystallographic Information File format               #
# are given in the paper "The Crystallographic Information File (CIF):       #
# a New Standard Archive File for Crystallography" by S. R. Hall, F. H.      #
# Allen and I. D. Brown [Acta Cryst. (1991), A47, 655-685].                  #
#                                                                            #
# The current version of the core CIF dictionary is obtainable from          #
# ftp://ftp.iucr.org/pub/cif_core.dic.                                       #
#                                                                            #
# Software is freely available for graphical display of the structure(s)     #
# in this CIF. For information consult the CIF software page                 #
# http://www.iucr.org/resources/cif/software.                                #
#                                                                            #
# This file may be used for bona fide research purposes within the           #
# scientific community so long as proper attribution is given to the journal # 
# article from which it was obtained.                                        #
#                                                                            #
##############################################################################
data_global
_audit_creation_method     'PLATON, SHELXL97, ENCIFER'
_journal_date_recd_electronic     2014-03-13
_journal_date_accepted     2014-05-06
_journal_name_full     'Acta Crystallographica, Section E'
_journal_year     2014
_journal_volume     70
_journal_issue      6
_journal_page_first     i27
_journal_page_last     i27
_journal_paper_category     QI
_journal_paper_doi     10.1107/S1600536814010307
_journal_coeditor_code     WM5012
_publ_contact_author_name     'Dr Constantin Hoch'
_publ_contact_author_address
;
Ludwig-Maximilians-Universit\"at M\"unchen
Butenandtstrasse 5-13
D-81377 M\"unchen
Germany
;
_publ_contact_author_email     'constantin.hoch@cup.uni-muenchen.de'
_publ_contact_author_fax     '+49-89-2180-77440'
_publ_contact_author_phone     '+49-89-2180-77421'
_publ_section_title
;
Redetermination of [EuCl~2~(H~2~O)~6~]Cl
;
loop_
    _publ_author_name
    _publ_author_address
    'Frank Tambornino'
;
Ludwig-Maximilians-Universit\"at M\"unchen
Butenandtstrasse 5-13,
D-81377 M\"unchen,
Germany
;
    'Philipp Bielec'
;
Ludwig-Maximilians-Universit\"at M\"unchen
Butenandtstrasse 5-13,
D-81377 M\"unchen,
Germany
;
    'Constantin Hoch'
;
Ludwig-Maximilians-Universit\"at M\"unchen
Butenandtstrasse 5-13,
D-81377 M\"unchen,
Germany
;
data_I
_database_code_depnum_ccdc_archive 'CCDC 1001456'
_chemical_name_systematic
;
Hexaaquadichloridoeuropium(III) chloride
;
_chemical_name_common
;
Europium(III) chloride hexahydrate
;
_chemical_formula_moiety     'H12 Cl2 Eu O6 +, Cl -'
_chemical_formula_sum     'Cl3 Eu H12 O6'
_chemical_formula_iupac     '[Eu Cl2 (H2 O)6] Cl'
_chemical_formula_weight     366.41
_chemical_melting_point     ?
_symmetry_cell_setting     monoclinic
_symmetry_space_group_name_H-M     'P 2/n'
_symmetry_space_group_name_Hall     '-P 2yac'
loop_
    _symmetry_equiv_pos_as_xyz
    'x, y, z'
    '-x+1/2, y, -z+1/2'
    '-x, -y, -z'
    'x-1/2, -y, z-1/2'
_cell_length_a     9.6438(12)
_cell_length_b     6.5322(10)
_cell_length_c     7.929(3)
_cell_angle_alpha     90.00
_cell_angle_beta     93.653(13)
_cell_angle_gamma     90.00
_cell_volume     498.4(2)
_cell_formula_units_Z     2
_cell_measurement_reflns_used     13548
_cell_measurement_theta_min     ?
_cell_measurement_theta_max     25.5
_cell_measurement_temperature     293(2)
_exptl_crystal_description     'stretched cuboid'
_exptl_crystal_colour     'clear colourless'
_exptl_crystal_size_max     0.23
_exptl_crystal_size_mid     0.20
_exptl_crystal_size_min     0.18
_exptl_crystal_density_diffrn     2.441
_exptl_crystal_density_meas     ?
_exptl_crystal_density_method     'not measured'
_exptl_crystal_F_000     348
_exptl_absorpt_coefficient_mu     3.743
_exptl_absorpt_correction_type     multi-scan
_exptl_absorpt_process_details     '(<i>MulScanAbs</i> in PLATON; Spek, 2009)'
_exptl_absorpt_correction_T_min     0.4251
_exptl_absorpt_correction_T_max     0.5095
_exptl_special_details
;
;
_diffrn_ambient_temperature     293(2)
_diffrn_radiation_type     AgK\a
_diffrn_radiation_wavelength     0.56083
_diffrn_radiation_source     'fine-focus sealed tube'
_diffrn_radiation_monochromator     graphite
_diffrn_measurement_device_type     'Stoe IPDS I'
_diffrn_measurement_method     '\f scan'
_diffrn_detector_area_resol_mean     ?
_diffrn_reflns_number     13401
_diffrn_reflns_av_R_equivalents     0.0425
_diffrn_reflns_av_sigmaI/netI     0.0198
_diffrn_reflns_theta_min     2.97
_diffrn_reflns_theta_max     25.50
_diffrn_reflns_theta_full     25.50
_diffrn_measured_fraction_theta_max     0.932
_diffrn_measured_fraction_theta_full     0.932
_diffrn_reflns_limit_h_min     -14
_diffrn_reflns_limit_h_max     14
_diffrn_reflns_limit_k_min     -10
_diffrn_reflns_limit_k_max     10
_diffrn_reflns_limit_l_min     -11
_diffrn_reflns_limit_l_max     11
_diffrn_standards_number     ?
_diffrn_standards_interval_count     ?
_diffrn_standards_interval_time     ?
_diffrn_standards_decay_%     ?
_refine_special_details
;
Refinement of <i>F</i>^2^ against ALL reflections. The weighted <i>R</i>-factor
<i>wR</i> and goodness of fit <i>S</i> are based on <i>F</i>^2^, conventional
<i>R</i>-factors <i>R</i> are based on <i>F</i>, with <i>F</i> set to zero for
negative <i>F</i>^2^. The threshold expression of <i>F</i>^2^ >
\s(<i>F</i>^2^) is used only for calculating <i>R</i>-factors(gt) <i>etc</i>.
and is not relevant to the choice of reflections for refinement.
<i>R</i>-factors based on <i>F</i>^2^ are statistically about twice as large
as those based on <i>F</i>, and <i>R</i>- factors based on ALL data will be
even larger.
;
_reflns_number_total     1762
_reflns_number_gt     1653
_reflns_threshold_expression     I>2sigma(I)
_refine_ls_structure_factor_coef     Fsqd
_refine_ls_matrix_type     full
_refine_ls_R_factor_all     0.0180
_refine_ls_R_factor_gt     0.0150
_refine_ls_wR_factor_gt     0.0318
_refine_ls_wR_factor_ref     0.0323
_refine_ls_goodness_of_fit_ref     1.025
_refine_ls_restrained_S_all     1.025
_refine_ls_number_reflns     1762
_refine_ls_number_parameters     66
_refine_ls_number_restraints     0
_refine_ls_hydrogen_treatment     refall
_refine_ls_weighting_scheme     calc
_refine_ls_weighting_details
         'calc w=1/[\s^2^(Fo^2^)+(0.0150P)^2^+0.0000P] where P=(Fo^2^+2Fc^2^)/3'
_atom_sites_solution_hydrogens     geom
_atom_sites_solution_primary     direct
_atom_sites_solution_secondary     difmap
_refine_ls_shift/su_max     0.000
_refine_ls_shift/su_mean     0.000
_refine_diff_density_max     0.633
_refine_diff_density_min     -0.773
_refine_ls_extinction_method     none
_refine_ls_extinction_coef     ?
loop_
    _atom_type_symbol
    _atom_type_description
    _atom_type_scat_dispersion_real
    _atom_type_scat_dispersion_imag
    _atom_type_scat_source
    'Eu' 'Eu' -0.3977 0.0000
                         'International Tables Vol C Tables 4.2.6.8 and 6.1.1.4'
    'Cl' 'Cl' 0.0998 0.0000
                         'International Tables Vol C Tables 4.2.6.8 and 6.1.1.4'
    'O' 'O' 0.0056 0.0000
                         'International Tables Vol C Tables 4.2.6.8 and 6.1.1.4'
    'H' 'H' 0.0000 0.0000
                         'International Tables Vol C Tables 4.2.6.8 and 6.1.1.4'
_computing_data_collection     'X-AREA (Stoe & Cie, 2006)'
_computing_cell_refinement     'X-AREA (Stoe & Cie, 2006)'
_computing_data_reduction     'X-AREA (Stoe & Cie, 2006)'
_computing_structure_solution     'SHELXS97 (Sheldrick, 2008)'
_computing_structure_refinement     'SHELXL97 (Sheldrick, 2008)'
_computing_molecular_graphics     'DIAMOND (Crystal Impact, 2007)'
_computing_publication_material     'SHELXL97 (Sheldrick, 2008)'
loop_
    _atom_site_type_symbol
    _atom_site_label
    _atom_site_fract_x
    _atom_site_fract_y
    _atom_site_fract_z
    _atom_site_U_iso_or_equiv
    _atom_site_adp_type
    _atom_site_calc_flag
    _atom_site_refinement_flags
    _atom_site_occupancy
    _atom_site_symmetry_multiplicity
    _atom_site_disorder_assembly
    _atom_site_disorder_group
    Eu Eu1 0.7500 0.150918(18) 0.2500 0.01345(3) Uani d S 1 2 . .
    Cl Cl1 0.44156(5) 0.16532(7) 0.76010(6) 0.02588(9) Uani d . 1 1 . .
    Cl Cl2 0.7500 0.62387(11) 0.7500 0.02813(13) Uani d S 1 2 . .
    O O1 0.85427(18) 0.4256(2) 0.0872(2) 0.0275(3) Uani d . 1 1 . .
    O O2 0.78164(18) 0.0484(2) 0.9561(2) 0.0263(3) Uani d . 1 1 . .
    O O3 0.56055(17) 0.3002(2) 0.1060(2) 0.0278(3) Uani d . 1 1 . .
    H H1 0.827(4) 0.454(6) 0.001(5) 0.051(4) Uiso d . 1 1 . .
    H H2 0.846(3) 0.084(5) 0.902(4) 0.035(3) Uiso d . 1 1 . .
    H H3 0.766(4) -0.063(7) 0.933(5) 0.058(5) Uiso d . 1 1 . .
    H H4 0.551(4) 0.265(6) 0.020(5) 0.052(5) Uiso d . 1 1 . .
    H H5 0.881(4) 0.520(5) 0.129(5) 0.040(3) Uiso d . 1 1 . .
    H H6 0.491(4) 0.319(6) 0.152(5) 0.044(4) Uiso d . 1 1 . .
loop_
    _atom_site_aniso_label
    _atom_site_aniso_U_11
    _atom_site_aniso_U_22
    _atom_site_aniso_U_33
    _atom_site_aniso_U_12
    _atom_site_aniso_U_13
    _atom_site_aniso_U_23
    Eu1 0.01398(5) 0.01346(5) 0.01244(6) 0.000 -0.00293(3) 0.000
    Cl1 0.02417(18) 0.02396(18) 0.0286(2) -0.00652(16) -0.00541(16) 0.00198(17)
    Cl2 0.0297(3) 0.0305(3) 0.0235(3) 0.000 -0.0033(2) 0.000
    O1 0.0368(8) 0.0229(6) 0.0214(8) -0.0100(6) -0.0085(6) 0.0038(5)
    O2 0.0336(7) 0.0277(7) 0.0175(7) -0.0047(6) -0.0001(6) -0.0039(5)
    O3 0.0250(6) 0.0317(7) 0.0250(8) 0.0067(5) -0.0113(6) -0.0028(5)
_geom_special_details
;
All e.s.d.'s (except the e.s.d. in the dihedral angle between two l.s. planes)
are estimated using the full covariance matrix. The cell e.s.d.'s are taken
into account individually in the estimation of e.s.d.'s in distances, angles
and torsion angles; correlations between e.s.d.'s in cell parameters are only
used when they are defined by crystal symmetry. An approximate (isotropic)
treatment of cell e.s.d.'s is used for estimating e.s.d.'s involving l.s.
planes.
;
loop_
    _geom_bond_atom_site_label_1
    _geom_bond_atom_site_label_2
    _geom_bond_site_symmetry_1
    _geom_bond_site_symmetry_2
    _geom_bond_distance
    _geom_bond_publ_flag
    Eu1 O1 . . 2.4618(15) yes
    Eu1 O1 . 2_655 2.4618(16) no
    Eu1 O2 . 1_554 2.4620(18) yes
    Eu1 O2 . 2_656 2.4620(18) no
    Eu1 O3 . . 2.3078(16) yes
    Eu1 O3 . 2_655 2.3078(15) no
    Eu1 Cl1 . 3_656 2.7690(12) yes
    Eu1 Cl1 . 4_655 2.7690(12) no
    O1 H1 . . 0.74(4) no
    O1 H5 . . 0.74(4) no
    O2 H3 . . 0.76(4) n
    O2 H2 . . 0.81(3) n
    O3 H4 . . 0.72(4) n
    O3 H6 . . 0.79(4) n
    Cl1 H2 . 6_555 2.535(4) n
    Cl1 H4 . 5_455 2.3535(4) n
    Cl1 H5 . 4_566 2.36(3) no
    Cl2 H1 . 2_655 2.36(4) no
    Cl2 H3 . 1_565 2.5071(4) no
    Cl2 H6 . 3_666 2.53(4) n
loop_
    _geom_angle_atom_site_label_1
    _geom_angle_atom_site_label_2
    _geom_angle_atom_site_label_3
    _geom_angle_site_symmetry_1
    _geom_angle_site_symmetry_2
    _geom_angle_site_symmetry_3
    _geom_angle
    _geom_angle_publ_flag
    Eu1 O1 H1 . . . 122(3) n
    Eu1 O1 H1 . 6_555 6_555 122(3) n
    Eu1 O1 H5 . . . 121(3) n
    Eu1 O1 H5 . 6_555 6_555 121(3) n
    Eu1 O2 H2 1_556 . . 124(3) n
    Eu1 O2 H2 1_556 6_555 6_655 124(3) n
    Eu1 O2 H3 1_556 . . 117(3) n
    Eu1 O2 H3 1_556 6_555 6_655 117(3) n
    Eu1 O3 H4 . . . 112(3) n
    Eu1 O3 H4 . 6_555 6_555 112(3) n
    Eu1 O3 H6 . . . 120(3) n
    Eu1 O3 H6 . 6_555 6_655 120(3) n
    O1 Eu1 O1 2_655 . . 86.43(9) n
    O1 Eu1 O2 2_655 . 1_554 140.68(5) n
    O1 Eu1 O2 . . 1_554 67.83(6) n
    O1 Eu1 Cl1 2_655 . 3_656 105.35(5) n
    O1 Eu1 Cl1 . . 3_656 145.35(4) n
    O2 Eu1 O2 1_554 . 2_656 148.45(8) n
    O2 Eu1 Cl1 1_554 . 3_656 83.83(4) n
    O2 Eu1 Cl1 2_656 . 3_656 72.65(4) n
    O3 Eu1 O1 2_655 . 2_655 76.70(6) n
    O3 Eu1 O1 . . 2_655 67.31(6) n
    O3 Eu1 O2 2_655 . 1_554 116.15(7) n
    O3 Eu1 O2 . . 1_554 77.82(6) n
    O3 Eu1 O3 2_655 . . 130.01(8) n
    O3 Eu1 Cl1 2_655 . 3_656 146.64(4) n
    O3 Eu1 Cl1 . . 3_656 78.18(5) n
    Cl1 Eu1 Cl1 3_656 . 4_655 83.51(2) n
loop_
    _geom_hbond_atom_site_label_D
    _geom_hbond_atom_site_label_H
    _geom_hbond_atom_site_label_A
    _geom_hbond_site_symmetry_D
    _geom_hbond_site_symmetry_H
    _geom_hbond_site_symmetry_A
    _geom_hbond_distance_DH
    _geom_hbond_distance_HA
    _geom_hbond_distance_DA
    _geom_hbond_angle_DHA
    _geom_hbond_publ_flag
    O1 H1 Cl2 . . 1_554 0.74(4) 2.36(4) 3.081(2) 166.08 y
    O2 H2 Cl1 . . 2_656 0.81(3) 2.54(3) 3.351(2) 174.97 y
    O2 H3 Cl2 . . 1_545 0.76(4) 2.51(4) 3.2234(19) 157.37 y
    O3 H4 Cl1 . . 1_554 0.72(4) 2.35(4) 3.036(2) 160.44 y
    O1 H5 Cl1 6_556 4_566 . 0.74(2) 2.36(3) 3.095(2) 173.89 y
    O3 H6 Cl2 . . 3_666 0.79(4) 2.53(4) 3.310(2) 170.66 y
_iucr_refine_instructions_details
;
TITL [EuCl2(H2O)6]Cl - IPDSAg - 06.03.2014
TITL P2/n AbsCorr, Tidy - fertig
CELL   0.56083    9.6438    6.5322    7.9286    90.000    93.653    90.000
ZERR 2           0.0012    0.0010    0.0030     0.000     0.013     0.000
LATT 1
SYMM -x+1/2,y,-z+1/2
SFAC   Eu  Cl   O   H
UNIT 2 6 12 24
ACTA
OMIT 0 51
FMAP 2
MERG 4
PLAN 50
L.S. 10
BOND
BOND $H
BIND O1 H1
BIND O1 H2
BIND O1 H3
BIND O1 H4
BIND O1 H5
BIND O1 H6
BIND O2 H1
BIND O2 H2
BIND O2 H3
BIND O2 H4
BIND O2 H5
BIND O2 H6
BIND O3 H1
BIND O3 H2
BIND O3 H3
BIND O3 H4
BIND O3 H5
BIND O3 H6
HTAB
WGHT    0.0172
FVAR       0.72976   1.20850
EU    1    0.750000    0.150918    0.250000    10.50000    0.01398    0.01346 =
         0.01244    0.00000   -0.00293    0.00000
CL1   2    0.441556    0.165321    0.760100    11.00000    0.02417    0.02396 =
         0.02861    0.00198   -0.00541   -0.00652
CL2   2    0.750000    0.623870    0.750000    10.50000    0.02974    0.03053 =
         0.02350    0.00000   -0.00328    0.00000
O1    3    0.854270    0.425553    0.087245    11.00000    0.03678    0.02290 =
         0.02143    0.00384   -0.00845   -0.00999
O2    3    0.781641    0.048385    0.956146    11.00000    0.03361    0.02769 =
         0.01748   -0.00389   -0.00012   -0.00470
O3    3    0.560545    0.300161    0.106035    11.00000    0.02496    0.03170 =
         0.02497   -0.00276   -0.01132    0.00670
H1    4    0.827114    0.453503    0.001378    11.00000   20.04195
H2    4    0.845833    0.084227    0.902419    11.00000   20.02866
H3    4    0.766364   -0.062923    0.932574    11.00000   20.04778
H4    4    0.551193    0.265246    0.020129    11.00000   20.04268
H5    4    0.880620    0.520143    0.128913    11.00000   20.03313
H6    4    0.491286    0.318732    0.151702    11.00000   20.03679
HKLF 4
REM  P2/n AbsCorr, Tidy - fertig
REM R1 =  0.0150 for   1653 Fo > 4sig(Fo)  and  0.0180 for all   1762 data
REM     66 parameters refined using      0 restraints
END
WGHT      0.0172      0.0000
REM Highest difference peak  0.633,  deepest hole -0.773,  1-sigma level  0.103
Q1    1   0.8029  0.0979  0.2000  11.00000  0.05    0.63
Q2    1   0.8269  0.1808  0.2219  11.00000  0.05    0.63
Q3    1   0.3968  0.1576  0.8115  11.00000  0.05    0.42
Q4    1   0.4214  0.1126  0.8544  11.00000  0.05    0.41
Q5    1   0.8038  0.3227  0.1448  11.00000  0.05    0.38
Q6    1   0.2500  0.2564  0.7500  10.50000  0.05    0.36
Q7    1   0.3420  0.2066  0.8535  11.00000  0.05    0.35
Q8    1   0.6714  0.0202  0.2085  11.00000  0.05    0.35
Q9    1   0.4790  0.2522  0.6634  11.00000  0.05    0.34
Q10   1   0.4371  0.1574  0.6981  11.00000  0.05    0.34
;
