# Supplementary material for: Redetermination of [EuCl2(H2O)6]Cl
Source: Acta Crystallogr Sect E Struct Rep Online. 2014 May 10;70(Pt 6):i27. doi: 10.1107/S1600536814010307 (PMC4051107; doi:10.1107/S1600536814010307)
Supplement: Supplementary file 2 [file e-70-00i27-Isup2.hkl]

# 
# h,k,l, Fc-squared, Fo-squared, sigma(Fo-squared) and status flag 
# 
data_I
_shelx_title ' P2/n AbsCorr, Tidy - fertig' 
_shelx_refln_list_code          4 
_shelx_F_calc_maximum      167.53 
_exptl_crystal_F_000       348.00 
_reflns_d_resolution_high  0.6514 
 
loop_ 
 _symmetry_equiv_pos_as_xyz 
 'x, y, z' 
 '-x+1/2, y, -z+1/2' 
 '-x, -y, -z' 
 'x-1/2, -y, z-1/2' 
 
_cell_length_a     9.6438 
_cell_length_b     6.5322 
_cell_length_c     7.9286 
_cell_angle_alpha  90.000 
_cell_angle_beta   93.653 
_cell_angle_gamma  90.000 
 
_shelx_F_squared_multiplier     1.000 
 
loop_ 
 _refln_index_h 
 _refln_index_k 
 _refln_index_l 
 _refln_F_squared_calc 
 _refln_F_squared_meas 
 _refln_F_squared_sigma 
 _refln_observed_status 
   2   0   0    12633.25    11709.25    107.39 o 
   4   0   0    14639.45    14192.77     77.03 o 
   6   0   0    13501.35    13022.59     83.05 o 
   8   0   0     2181.93     2140.89     33.03 o 
  10   0   0     6245.70     6423.16     45.72 o 
  12   0   0     1421.27     1426.86     27.54 o 
  14   0   0      624.07      646.90     36.22 o 
   1   1   0     7108.53     6856.21     54.55 o 
   2   1   0     2456.90     2427.46     39.42 o 
   3   1   0     7025.41     7098.11     44.97 o 
   4   1   0     5150.35     5157.06     36.23 o 
   5   1   0     1450.39     1428.44     28.08 o 
   6   1   0     2805.84     2735.04     27.85 o 
   7   1   0     3045.38     3003.13     32.86 o 
   8   1   0      285.39      294.71     19.54 o 
   9   1   0     1785.08     1757.98     23.52 o 
  10   1   0      624.29      625.39     17.51 o 
  11   1   0      604.54      620.57     24.81 o 
  12   1   0      206.10      212.27     17.84 o 
  13   1   0      854.43      849.83     17.36 o 
  14   1   0      182.30      176.06     16.62 o 
   0   2   0     1628.01     1658.33     51.41 o 
   1   2   0    10182.07    10502.31     81.25 o 
   2   2   0      540.69      594.60     28.78 o 
   3   2   0    28067.07    28711.19    335.21 o 
   4   2   0      969.75      918.97     26.19 o 
   5   2   0     4993.69     5015.37     68.22 o 
   6   2   0     1589.95     1548.30     23.14 o 
   7   2   0     8105.25     8130.33    119.74 o 
   8   2   0        1.22        0.34     18.15 o 
   9   2   0     3377.17     3316.33     36.47 o 
  10   2   0      558.34      565.39     18.58 o 
  11   2   0     1033.47     1066.10     22.52 o 
  12   2   0      136.23      148.43     17.89 o 
  13   2   0     1999.91     2018.81     28.52 o 
  14   2   0       58.71       61.88     18.27 o 
   0   3   0     8772.84     8762.14     55.38 o 
   1   3   0     1413.24     1464.53     23.72 o 
   2   3   0     2296.94     2332.42     27.97 o 
   3   3   0      604.43      654.57     22.53 o 
   4   3   0     3601.76     3663.50     52.51 o 
   5   3   0        9.15       39.80     21.93 o 
   6   3   0     3966.68     4084.68     90.14 o 
   7   3   0      223.59      275.95     20.10 o 
   8   3   0     1049.72     1035.70     23.56 o 
   9   3   0      121.66      113.20     15.95 o 
  10   3   0     2533.68     2530.34     49.86 o 
  11   3   0       53.55       58.40     17.76 o 
  12   3   0      824.51      836.52     25.02 o 
  13   3   0       35.64        3.64     16.59 o 
  14   3   0      499.49      486.63     22.74 o 
   0   4   0     8167.02     7895.01    102.99 o 
   1   4   0     1050.82     1040.90     23.37 o 
   2   4   0     4035.33     3978.11     29.84 o 
   3   4   0     4206.01     4151.64     28.56 o 
   4   4   0     4301.58     4428.21     78.08 o 
   5   4   0        0.14        0.00     18.68 o 
   6   4   0     3752.02     3874.87     72.24 o 
   7   4   0     1746.58     1767.30     41.39 o 
   8   4   0     1808.60     1823.28     48.18 o 
   9   4   0     1297.53     1328.46     26.66 o 
  10   4   0     2064.35     2108.75     50.04 o 
  11   4   0      189.96      256.86     18.57 o 
  12   4   0      738.87      743.82     20.94 o 
  13   4   0      701.79      747.05     30.17 o 
   0   5   0      373.50      362.00     28.61 o 
   1   5   0     1408.40     1427.35     25.52 o 
   2   5   0      101.43      111.41     16.86 o 
   3   5   0     4944.63     4965.35     53.44 o 
   4   5   0       11.57       14.95     17.76 o 
   5   5   0     1173.68     1204.45     20.83 o 
   6   5   0       72.74       62.45     16.91 o 
   7   5   0     2975.53     2984.73     59.86 o 
   8   5   0       17.42       32.45     16.07 o 
   9   5   0     1288.81     1324.31     38.56 o 
  10   5   0       49.09       55.90     17.42 o 
  11   5   0      573.56      547.38     23.25 o 
  12   5   0       11.39       21.37     15.16 o 
   0   6   0     3789.95     3764.98     43.39 o 
   1   6   0     1570.77     1577.11     18.43 o 
   2   6   0      727.84      735.71     17.80 o 
   3   6   0      901.59      908.34     19.31 o 
   4   6   0     2286.00     2252.53     19.81 o 
   5   6   0     1136.16     1126.46     24.62 o 
   6   6   0     2561.14     2519.88     46.22 o 
   7   6   0      837.23      882.81     33.52 o 
   8   6   0      273.69      279.16     18.11 o 
   9   6   0      523.56      484.27     17.80 o 
  10   6   0     1113.53     1103.49     46.53 o 
  11   6   0      593.44      552.21     30.08 o 
   0   7   0     3108.64     3091.52     50.81 o 
   1   7   0      447.72      446.37     15.31 o 
   2   7   0      847.09      803.45     22.75 o 
   3   7   0     1180.68     1194.34     25.05 o 
   4   7   0     1197.55     1228.88     26.77 o 
   5   7   0      132.24      128.74     17.14 o 
   6   7   0     1163.33     1201.34     21.16 o 
   7   7   0      376.91      364.21     19.92 o 
   8   7   0      515.31      523.96     26.53 o 
   9   7   0      194.66      213.32     15.14 o 
  10   7   0     1076.19     1080.27     44.31 o 
   0   8   0        3.87        0.00     35.42 o 
   1   8   0     1498.60     1572.34     29.32 o 
   2   8   0      306.57      354.66     21.68 o 
   3   8   0     2050.62     2064.54     24.73 o 
   4   8   0      251.43      265.17     16.88 o 
   5   8   0      609.91      597.72     36.47 o 
   6   8   0       69.74       99.61     16.98 o 
   7   8   0     1204.67     1201.82     29.68 o 
   8   8   0      243.35      224.86     21.31 o 
   0   9   0     1241.66     1162.56     25.64 o 
   1   9   0      459.29      449.22     16.47 o 
   2   9   0      291.87      305.78     16.86 o 
   3   9   0      678.01      696.35     30.84 o 
   4   9   0      635.46      623.44     17.98 o 
   5   9   0      415.61      419.71     18.58 o 
   6   9   0      691.35      717.82     45.92 o 
   0  10   0      993.31     1026.23     43.49 o 
   1  10   0       29.39        6.66     21.57 o 
 -13   0   1      243.79      222.75     28.05 o 
 -11   0   1     2393.88     2423.08     35.07 o 
  -9   0   1     1232.80     1225.81     34.85 o 
  -7   0   1     2201.04     2067.55     34.95 o 
  -5   0   1     7574.72     7237.90     57.33 o 
  -3   0   1     1437.33     1450.75     48.29 o 
   3   0   1     3434.33     3325.13     69.59 o 
   5   0   1    14061.41    13941.05     79.44 o 
   7   0   1      989.84      963.03     33.38 o 
   9   0   1     3043.32     2996.80     31.72 o 
  11   0   1     3114.77     3064.95     60.49 o 
  13   0   1      364.12      376.42     26.98 o 
 -14   1   1      692.01      656.77     16.95 o 
 -13   1   1      329.71      338.35     18.11 o 
 -12   1   1     1351.12     1341.59     23.82 o 
 -11   1   1     1051.40     1118.39     25.80 o 
 -10   1   1     1029.26     1031.13     18.97 o 
  -9   1   1      885.79      907.90     27.24 o 
  -8   1   1     5215.34     5079.18     43.13 o 
  -7   1   1      640.98      608.13     21.11 o 
  -6   1   1     4268.34     4084.91     32.98 o 
  -5   1   1     4758.77     4638.90     42.89 o 
  -4   1   1     4119.97     4056.18     37.82 o 
  -3   1   1     4207.90     4060.38     42.30 o 
  -2   1   1    15873.65    16228.38     79.18 o 
  -1   1   1     6004.38     6125.81     53.37 o 
   0   1   1     7388.82     7072.43     58.84 o 
   1   1   1     4936.13     5224.54     51.76 o 
   2   1   1    16281.70    16863.98     81.91 o 
   3   1   1     2612.42     2605.94     37.54 o 
   4   1   1    10918.80    11045.09     87.38 o 
   5   1   1     8736.47     8833.96     60.90 o 
   6   1   1     2750.88     2674.54     28.99 o 
   7   1   1     3396.39     3341.42     29.10 o 
   8   1   1     5428.53     5449.42     45.33 o 
   9   1   1     1740.39     1720.81     22.43 o 
  10   1   1     1579.49     1531.85     24.73 o 
  11   1   1     1221.13     1262.90     22.05 o 
  12   1   1     1368.75     1385.87     20.58 o 
  13   1   1      360.33      391.16     19.81 o 
  14   1   1      890.61      895.22     28.39 o 
 -14   2   1      758.82      806.67     23.00 o 
 -13   2   1       38.14       57.21     15.55 o 
 -12   2   1     1010.15     1074.69     23.80 o 
 -11   2   1      575.19      592.54     18.24 o 
 -10   2   1      540.63      533.25     16.90 o 
  -9   2   1      111.69      108.09     17.71 o 
  -8   2   1     3368.88     3380.64     60.17 o 
  -7   2   1      488.02      498.04     24.65 o 
  -6   2   1      762.26      744.86     22.52 o 
  -5   2   1     3375.26     3314.73     46.70 o 
  -4   2   1     5385.26     5408.98     77.93 o 
  -3   2   1      548.99      562.02     25.59 o 
  -2   2   1    10734.96    11061.68     66.38 o 
  -1   2   1     5872.66     5905.36     42.83 o 
   0   2   1       48.69       68.57     29.10 o 
   1   2   1      208.57      243.44     27.16 o 
   2   2   1    10503.66    10969.90    131.09 o 
   3   2   1        6.47       17.13     23.91 o 
   4   2   1     3132.35     3192.35     46.20 o 
   5   2   1     2191.40     2217.24     26.76 o 
   6   2   1     3184.47     3110.33     36.16 o 
   7   2   1       41.02       31.34     22.02 o 
   8   2   1     5248.69     5321.63     49.77 o 
   9   2   1      196.79      211.32     16.66 o 
  10   2   1      461.63      451.51     16.47 o 
  11   2   1      240.04      290.30     21.21 o 
  12   2   1     1291.18     1254.29     35.94 o 
  13   2   1        5.02       32.35     17.91 o 
  14   2   1      721.83      717.14     17.41 o 
 -14   3   1       75.42      103.89     23.96 o 
 -13   3   1      521.66      508.66     20.65 o 
 -12   3   1      123.73      136.39     16.30 o 
 -11   3   1     2471.50     2501.63     50.13 o 
 -10   3   1      202.54      220.16     18.17 o 
  -9   3   1     3049.10     3068.85     60.72 o 
  -8   3   1      708.99      737.37     19.72 o 
  -7   3   1     3162.39     3120.01     63.77 o 
  -6   3   1      378.22      371.77     18.99 o 
  -5   3   1    11356.38    11451.13    201.68 o 
  -4   3   1      343.22      376.82     20.92 o 
  -3   3   1     5500.11     5569.62     53.24 o 
  -2   3   1      371.52      386.56     21.34 o 
  -1   3   1    11405.54    11510.89     78.70 o 
   0   3   1     1412.94     1459.33     26.62 o 
   1   3   1    15659.11    15736.11    116.28 o 
   2   3   1     4696.14     4972.52     34.72 o 
   3   3   1     4073.15     4113.64     47.30 o 
   4   3   1      946.33     1014.95     27.64 o 
   5   3   1     8895.48     8976.98    174.47 o 
   6   3   1      787.72      808.32     21.25 o 
   7   3   1     2774.86     2812.70     81.18 o 
   8   3   1      641.23      675.27     22.17 o 
   9   3   1     2088.61     2079.45     32.54 o 
  10   3   1      376.03      372.72     16.11 o 
  11   3   1     2448.03     2502.11     37.85 o 
  12   3   1      409.96      422.72     21.26 o 
  13   3   1      592.43      651.10     18.40 o 
 -13   4   1      223.35      232.56     18.75 o 
 -12   4   1      323.95      401.30     19.54 o 
 -11   4   1      680.05      658.09     17.12 o 
 -10   4   1      378.95      403.98     17.96 o 
  -9   4   1      994.78      944.77     21.21 o 
  -8   4   1     3154.69     3287.33     75.97 o 
  -7   4   1      991.03     1001.39     28.42 o 
  -6   4   1      592.22      613.15     21.36 o 
  -5   4   1     2934.75     2962.18     36.03 o 
  -4   4   1     2283.46     2318.32     28.61 o 
  -3   4   1     1262.15     1285.87     23.57 o 
  -2   4   1     3877.65     3828.79     26.32 o 
  -1   4   1     2577.60     2558.17     28.08 o 
   0   4   1      560.03      567.63     22.13 o 
   1   4   1     3340.62     3314.86     35.48 o 
   2   4   1     7739.99     7737.11     71.12 o 
   3   4   1     1076.58     1083.93     23.34 o 
   4   4   1      776.60      790.01     21.37 o 
   5   4   1     2249.97     2341.36     39.22 o 
   6   4   1      254.16      284.87     19.35 o 
   7   4   1      690.00      688.35     20.06 o 
   8   4   1     1757.72     1755.40     35.48 o 
   9   4   1      829.17      799.29     24.69 o 
  10   4   1      116.55      129.34     22.17 o 
  11   4   1      806.21      865.69     32.51 o 
  12   4   1      586.48      570.60     17.87 o 
  13   4   1      224.29      207.73     17.70 o 
 -12   5   1     1258.39     1244.70     47.52 o 
 -11   5   1        0.01       44.73     17.90 o 
 -10   5   1      927.54     1000.51     21.01 o 
  -9   5   1        3.29       19.68     19.39 o 
  -8   5   1     3937.39     4008.42     98.91 o 
  -7   5   1       25.18       25.45     16.53 o 
  -6   5   1     2822.77     2766.90     65.11 o 
  -5   5   1        0.12       17.23     17.03 o 
  -4   5   1     5779.79     5769.27     74.23 o 
  -3   5   1      224.93      237.72     19.76 o 
  -2   5   1     9596.66     9636.51     79.78 o 
  -1   5   1      106.96      108.94     18.74 o 
   0   5   1     2733.46     2721.07     27.51 o 
   1   5   1       61.84       56.31     17.02 o 
   2   5   1     6879.64     6953.83     49.39 o 
   3   5   1      123.98      158.17     22.50 o 
   4   5   1     3415.68     3402.33     44.69 o 
   5   5   1       15.64       24.65     15.97 o 
   6   5   1     2578.77     2545.14     61.10 o 
   7   5   1       21.44       43.94     15.50 o 
   8   5   1     3620.91     3567.70     86.61 o 
   9   5   1       43.85       42.83     18.07 o 
  10   5   1      719.35      751.72     26.03 o 
  11   5   1       16.72       37.64     18.22 o 
  12   5   1     1077.90     1070.84     35.88 o 
 -11   6   1     1056.07     1039.52     26.92 o 
 -10   6   1      225.79      212.07     15.82 o 
  -9   6   1      612.27      607.38     17.20 o 
  -8   6   1      339.17      346.22     17.34 o 
  -7   6   1      756.58      783.15     18.85 o 
  -6   6   1      738.81      740.95     20.03 o 
  -5   6   1     3477.40     3349.84     45.97 o 
  -4   6   1      318.40      343.59     20.59 o 
  -3   6   1     1093.10     1127.55     18.83 o 
  -2   6   1      710.35      733.60     16.08 o 
  -1   6   1     3545.97     3557.60     23.19 o 
   0   6   1      794.20      810.56     19.01 o 
   1   6   1     2239.50     2252.49     32.94 o 
   2   6   1      382.39      404.58     16.31 o 
   3   6   1      598.13      601.26     18.39 o 
   4   6   1      472.03      476.87     19.00 o 
   5   6   1     3818.47     3734.38     76.43 o 
   6   6   1      228.23      262.41     18.31 o 
   7   6   1      840.61      868.36     34.49 o 
   8   6   1      123.16      118.49     16.36 o 
   9   6   1      756.60      741.75     20.95 o 
  10   6   1      174.09      177.10     17.09 o 
  11   6   1      857.62      843.98     18.25 o 
 -10   7   1        3.60       10.60     19.47 o 
  -9   7   1     1109.23     1090.70     23.77 o 
  -8   7   1      208.47      261.75     20.93 o 
  -7   7   1     1334.78     1346.95     32.04 o 
  -6   7   1        0.00        3.42     17.38 o 
  -5   7   1     2649.68     2684.14     49.95 o 
  -4   7   1       43.47       58.35     15.72 o 
  -3   7   1     1167.69     1138.14     22.97 o 
  -2   7   1      356.70      355.43     15.89 o 
  -1   7   1     3216.27     3126.32     22.34 o 
   0   7   1        3.68       41.61     14.74 o 
   1   7   1     3057.02     2998.21     21.55 o 
   2   7   1      365.26      380.49     14.47 o 
   3   7   1     1786.66     1732.40     24.22 o 
   4   7   1      186.31      211.05     16.33 o 
   5   7   1     2473.19     2506.77     47.81 o 
   6   7   1       36.67       39.81     17.66 o 
   7   7   1      672.64      662.80     18.00 o 
   8   7   1      318.88      326.83     17.32 o 
   9   7   1     1128.91     1108.94     21.87 o 
  10   7   1       15.54       51.52     14.21 o 
  -8   8   1     1138.18     1115.88     29.64 o 
  -7   8   1       19.30       31.83     14.36 o 
  -6   8   1      764.44      714.11     16.34 o 
  -5   8   1       15.73       27.73     14.64 o 
  -4   8   1      924.49      903.14     17.84 o 
  -3   8   1      288.50      322.77     24.72 o 
  -2   8   1     1855.32     1831.03     34.97 o 
  -1   8   1        2.56        9.74     15.83 o 
   0   8   1      846.02      804.98     19.65 o 
   1   8   1        3.94       10.07     16.41 o 
   2   8   1     2290.51     2303.35     21.95 o 
   3   8   1       70.94       89.96     15.12 o 
   4   8   1     1259.35     1223.49     21.60 o 
   5   8   1        1.18        0.67     16.06 o 
   6   8   1      738.70      710.44     18.04 o 
   7   8   1       66.00       76.00     14.92 o 
   8   8   1     1306.19     1214.72     30.64 o 
  -6   9   1      441.17      412.74     21.50 o 
  -5   9   1      546.36      535.53     19.91 o 
  -4   9   1      712.00      700.58     19.51 o 
  -3   9   1       58.70       21.75     14.55 o 
  -2   9   1      878.66      866.70     17.31 o 
  -1   9   1      455.69      448.66     15.69 o 
   0   9   1      610.19      615.53     19.95 o 
   1   9   1      356.82      383.72     16.39 o 
   2   9   1      810.40      805.08     15.87 o 
   3   9   1       76.58       70.99     16.38 o 
   4   9   1      586.59      584.42     19.84 o 
   5   9   1      673.87      641.82     19.57 o 
   6   9   1      750.76      764.50     23.43 o 
 -14   0   2      747.68      780.08     25.35 o 
 -12   0   2     1852.49     1834.78     51.92 o 
 -10   0   2     4085.06     3990.90     37.24 o 
  -8   0   2     3255.23     3123.79     38.79 o 
  -6   0   2    16199.70    14820.46     69.46 o 
  -4   0   2     7965.59     7450.02     65.69 o 
  -2   0   2     6108.29     6097.38     98.51 o 
   2   0   2     4745.49     4862.24     76.82 o 
   4   0   2    17735.68    17775.43     76.46 o 
   6   0   2     6549.29     6417.65     73.82 o 
   8   0   2     1890.29     1898.75     35.20 o 
  10   0   2     5392.03     5243.12     35.77 o 
  12   0   2     1427.11     1447.39     38.66 o 
  14   0   2     1210.80     1177.22     34.15 o 
 -14   1   2      188.40      208.75     18.23 o 
 -13   1   2     1020.80     1041.96     19.90 o 
 -12   1   2      376.11      408.10     18.42 o 
 -11   1   2      400.15      394.86     19.98 o 
 -10   1   2     1249.85     1216.39     19.51 o 
  -9   1   2     1412.94     1368.33     26.13 o 
  -8   1   2      265.48      264.93     18.83 o 
  -7   1   2     4336.59     4220.84     48.46 o 
  -6   1   2     1070.46     1030.89     26.03 o 
  -5   1   2      690.62      662.63     25.33 o 
  -4   1   2     1674.66     1616.61     26.63 o 
  -3   1   2     7630.11     7431.89     54.63 o 
  -2   1   2      997.64      966.24     33.30 o 
  -1   1   2     2792.75     2780.77     49.56 o 
   0   1   2     3830.54     4030.57     48.04 o 
   1   1   2      640.41      653.53     36.93 o 
   2   1   2      184.06      255.77     31.20 o 
   3   1   2    12443.55    12780.12     90.23 o 
   4   1   2       96.43       77.05     28.04 o 
   5   1   2      653.49      659.07     25.67 o 
   6   1   2     1464.22     1426.50     26.68 o 
   7   1   2     2446.85     2431.18     30.43 o 
   8   1   2      376.83      388.06     21.61 o 
   9   1   2     1836.02     1794.46     25.06 o 
  10   1   2      932.84      931.24     19.37 o 
  11   1   2      378.25      384.53     23.42 o 
  12   1   2      234.23      262.86     18.82 o 
  13   1   2     1178.61     1211.50     20.39 o 
  14   1   2      171.80      187.30     15.29 o 
 -14   2   2       13.83       20.24     18.25 o 
 -13   2   2     1663.10     1678.75     31.69 o 
 -12   2   2      158.38      174.82     17.98 o 
 -11   2   2     1395.24     1400.76     26.13 o 
 -10   2   2      229.88      229.71     15.35 o 
  -9   2   2     4076.62     3957.19     67.90 o 
  -8   2   2       15.56       16.50     18.44 o 
  -7   2   2     5025.80     4979.91     76.19 o 
  -6   2   2      824.59      818.34     27.09 o 
  -5   2   2     3688.44     3578.46     43.78 o 
  -4   2   2      271.95      262.30     23.08 o 
  -3   2   2    20077.76    19630.28    161.24 o 
  -2   2   2     2874.86     2935.60     33.66 o 
  -1   2   2     8857.51     8735.64     48.36 o 
   0   2   2     5003.31     5096.74     39.17 o 
   1   2   2    11218.52    11588.78     50.63 o 
   2   2   2      218.71      219.69     27.52 o 
   3   2   2    10149.69    10352.16    159.81 o 
   4   2   2     2052.91     2100.43     29.49 o 
   5   2   2     2732.79     2695.02     34.48 o 
   6   2   2      856.87      852.93     24.52 o 
   7   2   2     8532.96     8606.01    108.50 o 
   8   2   2      271.39      286.10     18.39 o 
   9   2   2     3159.44     3124.09     40.99 o 
  10   2   2      583.64      584.32     21.70 o 
  11   2   2     1393.36     1382.76     22.06 o 
  12   2   2       34.88        9.32     18.47 o 
  13   2   2     1792.48     1806.06     24.51 o 
  14   2   2       56.61       71.31     16.15 o 
 -14   3   2      339.46      347.93     22.50 o 
 -13   3   2       49.48       45.39     17.76 o 
 -12   3   2      532.99      554.01     22.34 o 
 -11   3   2       44.27       46.37     20.06 o 
 -10   3   2     2270.01     2267.83     44.95 o 
  -9   3   2      125.31      110.47     18.42 o 
  -8   3   2      598.34      594.47     27.49 o 
  -7   3   2      245.06      248.47     19.16 o 
  -6   3   2     4480.80     4551.28     81.71 o 
  -5   3   2      344.99      328.49     20.49 o 
  -4   3   2     5002.22     4918.57     43.45 o 
  -3   3   2        8.95       15.11     19.61 o 
  -2   3   2     1496.88     1542.33     24.64 o 
  -1   3   2      309.08      376.42     21.05 o 
   0   3   2    13955.10    13809.51    100.15 o 
   1   3   2      158.21      158.73     21.64 o 
   2   3   2     3439.68     3463.22     29.42 o 
   3   3   2       84.41       90.17     20.31 o 
   4   3   2     4789.99     4845.48     68.14 o 
   5   3   2       69.91       98.69     20.97 o 
   6   3   2     5871.34     5923.37    100.70 o 
   7   3   2       39.04       33.79     21.29 o 
   8   3   2      702.56      711.45     19.39 o 
   9   3   2        0.08       27.19     16.64 o 
  10   3   2     2411.77     2498.20     58.87 o 
  11   3   2      135.85      109.03     18.85 o 
  12   3   2      770.84      801.25     32.50 o 
  13   3   2       71.15       64.51     16.78 o 
 -13   4   2      363.50      417.69     21.14 o 
 -12   4   2      568.23      595.55     18.07 o 
 -11   4   2       63.60       56.32     18.04 o 
 -10   4   2     1659.09     1712.31     55.71 o 
  -9   4   2      983.15      973.40     23.26 o 
  -8   4   2     1302.15     1274.21     24.69 o 
  -7   4   2     1270.03     1279.50     33.94 o 
  -6   4   2     3676.22     3718.02     72.26 o 
  -5   4   2      783.56      821.80     22.59 o 
  -4   4   2     4949.94     4907.32     45.47 o 
  -3   4   2     3919.92     3919.99     29.46 o 
  -2   4   2     3438.33     3359.21     28.02 o 
  -1   4   2      441.38      479.42     20.29 o 
   0   4   2     8772.19     8691.96     36.90 o 
   1   4   2     3884.45     3848.97     26.61 o 
   2   4   2     4429.71     4448.67     43.46 o 
   3   4   2     5539.45     5610.73    102.69 o 
   4   4   2     5156.06     5200.14     87.49 o 
   5   4   2      741.82      763.41     20.09 o 
   6   4   2     3988.91     4053.66     99.54 o 
   7   4   2     2091.65     2189.40     53.00 o 
   8   4   2     1340.01     1368.53     43.74 o 
   9   4   2      512.02      487.24     19.41 o 
  10   4   2     2047.84     2057.03     55.65 o 
  11   4   2      292.75      312.16     30.53 o 
  12   4   2      719.25      704.91     22.70 o 
  13   4   2      648.42      663.07     36.23 o 
 -12   5   2        2.50        6.63     16.25 o 
 -11   5   2      443.93      443.98     16.40 o 
 -10   5   2       60.42       35.88     15.63 o 
  -9   5   2     1226.88     1251.98     33.82 o 
  -8   5   2        0.13       11.54     18.04 o 
  -7   5   2     1970.69     1968.92     37.80 o 
  -6   5   2      237.21      244.10     15.64 o 
  -5   5   2      926.07      925.72     20.52 o 
  -4   5   2      172.32      205.84     16.83 o 
  -3   5   2     6259.67     6230.10     40.64 o 
  -2   5   2       68.60       81.04     17.13 o 
  -1   5   2     3510.99     3513.39     37.42 o 
   0   5   2      394.91      401.82     18.64 o 
   1   5   2     3538.88     3698.14     34.63 o 
   2   5   2       83.81       89.28     16.85 o 
   3   5   2     5235.87     5364.79     71.34 o 
   4   5   2       52.34       34.46     18.35 o 
   5   5   2     1242.96     1241.12     28.09 o 
   6   5   2      269.85      299.00     15.39 o 
   7   5   2     3393.60     3279.90     72.83 o 
   8   5   2       26.77       58.44     19.12 o 
   9   5   2     1530.83     1550.85     33.40 o 
  10   5   2       63.48       53.58     17.06 o 
  11   5   2      604.12      607.06     33.81 o 
  12   5   2       50.22       81.39     15.04 o 
 -11   6   2      321.36      320.30     20.11 o 
 -10   6   2     1083.54     1083.06     21.57 o 
  -9   6   2      327.36      333.81     16.82 o 
  -8   6   2      339.47      343.40     17.10 o 
  -7   6   2     1166.03     1186.54     35.28 o 
  -6   6   2     1847.43     1903.79     25.30 o 
  -5   6   2      896.37      897.58     27.62 o 
  -4   6   2     1567.79     1522.14     22.69 o 
  -3   6   2     1360.59     1356.41     17.80 o 
  -2   6   2     1589.27     1603.09     22.26 o 
  -1   6   2     2184.20     2170.99     20.67 o 
   0   6   2     4791.64     4863.55     26.18 o 
   1   6   2     1578.57     1565.37     20.55 o 
   2   6   2      639.15      663.79     18.60 o 
   3   6   2     2331.38     2344.93     30.28 o 
   4   6   2     1982.27     1976.45     21.62 o 
   5   6   2     1466.81     1430.54     33.07 o 
   6   6   2     2160.97     2123.69     33.57 o 
   7   6   2      934.81      958.03     25.78 o 
   8   6   2      559.48      579.40     22.09 o 
   9   6   2      594.54      583.81     17.27 o 
  10   6   2     1395.61     1381.55     28.49 o 
  11   6   2      343.42      315.21     23.36 o 
 -10   7   2      629.93      636.17     20.38 o 
  -9   7   2      304.68      302.75     17.74 o 
  -8   7   2      552.05      536.90     16.60 o 
  -7   7   2      425.14      444.48     24.35 o 
  -6   7   2     1581.70     1568.24     26.99 o 
  -5   7   2       38.41       16.64     20.11 o 
  -4   7   2     1204.46     1162.33     20.55 o 
  -3   7   2      902.59      945.94     23.33 o 
  -2   7   2      992.01      967.85     16.21 o 
  -1   7   2      209.59      204.77     14.25 o 
   0   7   2     2217.70     2132.10     19.73 o 
   1   7   2      142.21      140.67     15.17 o 
   2   7   2     1273.42     1236.33     16.17 o 
   3   7   2      796.17      783.28     16.62 o 
   4   7   2     2276.04     2202.60     47.75 o 
   5   7   2       35.06       57.43     16.92 o 
   6   7   2     1102.04     1144.48     43.27 o 
   7   7   2      370.83      365.79     16.01 o 
   8   7   2      541.57      522.44     18.91 o 
   9   7   2      241.07      268.80     23.65 o 
  10   7   2      878.30      894.35     36.49 o 
  -8   8   2      128.71      140.65     16.75 o 
  -7   8   2     1246.00     1194.09     26.41 o 
  -6   8   2       26.43       58.12     20.82 o 
  -5   8   2      612.91      617.55     18.36 o 
  -4   8   2      339.51      368.43     26.28 o 
  -3   8   2     1831.88     1784.19     19.65 o 
  -2   8   2      405.05      407.51     16.14 o 
  -1   8   2      902.58      968.46     20.51 o 
   0   8   2      199.33      218.60     24.54 o 
   1   8   2      994.83     1025.23     27.53 o 
   2   8   2      433.16      447.15     20.25 o 
   3   8   2     2086.57     2062.96     34.08 o 
   4   8   2      136.14      114.12     17.87 o 
   5   8   2      490.24      472.03     17.08 o 
   6   8   2      158.12      165.20     18.20 o 
   7   8   2     1053.05     1011.00     17.33 o 
   8   8   2      294.19      306.55     32.70 o 
  -6   9   2      569.79      575.59     20.21 o 
  -5   9   2      336.96      343.05     30.62 o 
  -4   9   2      408.80      386.94     16.26 o 
  -3   9   2      529.50      558.52     17.99 o 
  -2   9   2      293.65      294.34     15.00 o 
  -1   9   2      515.34      511.09     16.95 o 
   0   9   2      961.90      958.53     17.17 o 
   1   9   2      532.20      488.13     17.24 o 
   2   9   2      142.20      152.13     14.55 o 
   3   9   2      312.68      295.47     14.20 o 
   4   9   2      423.54      458.16     18.47 o 
   5   9   2      337.98      330.58     26.45 o 
 -13   0   3      435.39      441.37     25.47 o 
 -11   0   3     1727.73     1743.76     37.85 o 
  -9   0   3     1219.13     1215.13     34.43 o 
  -7   0   3     3277.59     3096.09     45.61 o 
  -5   0   3    10543.36     9664.50     71.54 o 
  -3   0   3     5056.48     4831.00     72.97 o 
   1   0   3     4701.92     4540.57     66.50 o 
   3   0   3     5375.01     5450.74     60.32 o 
   5   0   3     8667.58     8681.48     51.77 o 
   7   0   3     1160.24     1136.58     44.62 o 
   9   0   3     1654.61     1687.79     30.43 o 
  11   0   3     1347.78     1324.86     27.68 o 
  13   0   3      441.32      445.09     31.46 o 
 -14   1   3      742.69      779.95     28.82 o 
 -13   1   3      194.77      192.85     15.77 o 
 -12   1   3     1096.20     1129.16     22.90 o 
 -11   1   3     1188.64     1196.31     23.52 o 
 -10   1   3      727.88      693.76     19.12 o 
  -9   1   3     1464.99     1408.78     19.76 o 
  -8   1   3     5362.49     5162.81     52.38 o 
  -7   1   3     1813.38     1780.21     24.17 o 
  -6   1   3     2554.18     2389.55     29.06 o 
  -5   1   3     5016.23     4722.82     34.97 o 
  -4   1   3     7209.91     6833.91     48.89 o 
  -3   1   3     3038.75     2998.99     39.77 o 
  -2   1   3    16924.30    16551.42    142.76 o 
  -1   1   3    13915.23    14109.93     90.75 o 
   0   1   3     1246.82     1217.87     35.50 o 
   1   1   3    11907.08    12329.61     85.58 o 
   2   1   3    16701.46    17115.80    101.30 o 
   3   1   3     1799.81     1787.27     30.03 o 
   4   1   3     6463.81     6724.80     43.59 o 
   5   1   3     3832.34     3844.26     31.01 o 
   6   1   3     2420.23     2371.96     26.21 o 
   7   1   3     1059.25     1048.60     23.99 o 
   8   1   3     5636.14     5728.72     72.31 o 
   9   1   3     1328.76     1295.43     20.56 o 
  10   1   3      632.75      658.75     18.79 o 
  11   1   3     1098.49     1139.31     18.91 o 
  12   1   3     1367.26     1384.60     23.13 o 
  13   1   3      179.12      158.01     19.22 o 
  14   1   3      898.58      864.71     22.48 o 
 -14   2   3      513.20      526.95     23.23 o 
 -13   2   3       55.72       53.13     16.98 o 
 -12   2   3      781.77      789.27     18.40 o 
 -11   2   3      292.48      289.29     17.90 o 
 -10   2   3      902.54      938.51     31.55 o 
  -9   2   3      128.47      146.61     16.59 o 
  -8   2   3     3494.20     3404.18     39.95 o 
  -7   2   3      217.40      211.63     19.77 o 
  -6   2   3     1378.14     1387.44     24.68 o 
  -5   2   3      121.00      136.75     21.87 o 
  -4   2   3     3671.37     3632.43     35.47 o 
  -3   2   3        9.18       23.27     26.25 o 
  -2   2   3     7470.93     7482.62     52.06 o 
  -1   2   3     1272.50     1282.94     26.65 o 
   0   2   3     4345.71     4503.33     34.91 o 
   1   2   3      442.61      484.89     27.97 o 
   2   2   3     9127.67     9465.21    120.41 o 
   3   2   3      372.50      397.94     25.02 o 
   4   2   3     1597.08     1587.01     26.41 o 
   5   2   3      663.13      699.93     23.51 o 
   6   2   3     1731.06     1684.57     25.43 o 
   7   2   3      274.54      293.80     21.51 o 
   8   2   3     3271.59     3392.30     53.50 o 
   9   2   3      560.80      581.13     21.64 o 
  10   2   3      642.23      631.19     16.38 o 
  11   2   3      330.07      373.06     18.67 o 
  12   2   3     1147.98     1157.54     30.01 o 
  13   2   3       69.63       70.10     19.78 o 
 -13   3   3      397.96      415.59     19.23 o 
 -12   3   3      151.96      188.90     20.53 o 
 -11   3   3     2251.78     2242.13     56.61 o 
 -10   3   3      213.30      214.86     18.58 o 
  -9   3   3     1676.16     1648.89     38.64 o 
  -8   3   3      357.39      381.93     21.08 o 
  -7   3   3     2183.67     2270.91     44.66 o 
  -6   3   3     1342.41     1346.59     20.10 o 
  -5   3   3     9041.02     9045.43    159.26 o 
  -4   3   3     2163.95     2129.10     27.10 o 
  -3   3   3     1717.78     1703.50     25.73 o 
  -2   3   3     1180.23     1145.60     24.36 o 
  -1   3   3     8862.10     8762.50     40.72 o 
   0   3   3     1361.32     1319.71     25.13 o 
   1   3   3     9236.59     9392.04     64.40 o 
   2   3   3     1062.19     1080.72     24.35 o 
   3   3   3     2372.46     2391.16     37.48 o 
   4   3   3     1349.79     1364.75     23.96 o 
   5   3   3    11257.67    11885.25    236.94 o 
   6   3   3     1127.01     1179.95     23.97 o 
   7   3   3     2467.13     2407.10     54.36 o 
   8   3   3      151.81      161.30     16.38 o 
   9   3   3     2469.87     2419.44     34.52 o 
  10   3   3      149.41      152.48     19.26 o 
  11   3   3     2740.74     2786.68     57.43 o 
  12   3   3      174.02      174.44     18.01 o 
  13   3   3      465.75      451.93     16.67 o 
 -13   4   3      202.09      210.52     16.81 o 
 -12   4   3      271.05      318.08     19.81 o 
 -11   4   3      673.90      701.44     33.58 o 
 -10   4   3      231.22      246.12     19.17 o 
  -9   4   3      644.82      643.36     18.48 o 
  -8   4   3     1093.03     1102.49     20.20 o 
  -7   4   3      555.39      561.76     19.36 o 
  -6   4   3      490.19      495.26     17.21 o 
  -5   4   3     2383.47     2436.36     25.00 o 
  -4   4   3     1890.21     1906.46     22.69 o 
  -3   4   3      675.74      672.44     19.27 o 
  -2   4   3     1277.67     1289.63     21.79 o 
  -1   4   3     2117.94     2092.94     26.84 o 
   0   4   3      171.56      186.05     18.03 o 
   1   4   3     1977.87     2043.49     25.02 o 
   2   4   3     2683.07     2760.85     30.24 o 
   3   4   3      922.23      971.89     22.39 o 
   4   4   3     1452.20     1532.46     33.92 o 
   5   4   3     2997.41     3062.11     53.91 o 
   6   4   3     1453.87     1472.52     36.27 o 
   7   4   3      654.17      676.57     16.92 o 
   8   4   3     1497.84     1532.88     55.53 o 
   9   4   3      886.99      924.63     26.76 o 
  10   4   3      225.54      215.67     17.05 o 
  11   4   3      797.52      851.02     36.56 o 
  12   4   3      625.76      658.20     25.94 o 
 -12   5   3      902.81      920.16     24.97 o 
 -11   5   3        9.55       19.89     16.51 o 
 -10   5   3      889.84      943.61     32.43 o 
  -9   5   3       64.65       70.71     17.58 o 
  -8   5   3     2980.65     3061.39     60.28 o 
  -7   5   3       49.84       90.06     15.66 o 
  -6   5   3     1288.04     1269.42     22.50 o 
  -5   5   3      114.45      115.12     15.10 o 
  -4   5   3     2804.41     2817.61     40.35 o 
  -3   5   3      264.38      281.35     16.22 o 
  -2   5   3     5501.53     5395.17     28.25 o 
  -1   5   3       19.01        8.52     20.20 o 
   0   5   3     2482.76     2472.71     22.84 o 
   1   5   3       12.00       23.06     19.27 o 
   2   5   3     6869.33     7023.85     68.76 o 
   3   5   3      351.43      378.44     21.48 o 
   4   5   3     2868.38     2978.50     70.50 o 
   5   5   3      135.46      133.07     17.27 o 
   6   5   3     2320.00     2268.51     51.24 o 
   7   5   3       78.08       76.54     15.49 o 
   8   5   3     3829.56     3912.65    124.55 o 
   9   5   3       90.35       94.41     26.96 o 
  10   5   3     1131.15     1131.39     40.19 o 
  11   5   3       20.81        0.00     19.21 o 
  12   5   3     1335.75     1252.51     38.13 o 
 -11   6   3      796.55      818.26     20.52 o 
 -10   6   3       66.72       67.27     15.87 o 
  -9   6   3      659.65      665.66     27.30 o 
  -8   6   3      277.01      263.92     16.24 o 
  -7   6   3      747.42      739.27     21.86 o 
  -6   6   3      266.91      270.01     17.64 o 
  -5   6   3     1997.40     1980.39     20.90 o 
  -4   6   3      146.19      175.62     15.56 o 
  -3   6   3      545.46      530.58     18.39 o 
  -2   6   3      439.69      418.91     15.11 o 
  -1   6   3     3208.80     3180.87     38.73 o 
   0   6   3      102.33      130.98     17.27 o 
   1   6   3     2406.93     2389.29     20.28 o 
   2   6   3      456.40      455.00     15.07 o 
   3   6   3      730.02      741.32     19.07 o 
   4   6   3      454.36      443.10     15.06 o 
   5   6   3     2414.82     2368.97     66.77 o 
   6   6   3      364.79      396.86     18.56 o 
   7   6   3      601.00      630.05     18.60 o 
   8   6   3      443.25      431.96     19.11 o 
   9   6   3     1084.03     1074.94     21.41 o 
  10   6   3      155.39      160.51     20.02 o 
  11   6   3      880.93      885.70     34.56 o 
 -10   7   3        8.73        0.00     16.27 o 
  -9   7   3      673.49      679.41     21.67 o 
  -8   7   3      357.14      347.11     15.72 o 
  -7   7   3      992.03     1037.93     19.76 o 
  -6   7   3       10.00       16.44     17.96 o 
  -5   7   3     2084.85     2080.16     33.49 o 
  -4   7   3      183.55      187.40     17.23 o 
  -3   7   3     1412.43     1421.65     23.09 o 
  -2   7   3      480.44      479.25     18.67 o 
  -1   7   3     1958.52     1978.09     20.82 o 
   0   7   3        0.05       15.86     13.14 o 
   1   7   3     1654.41     1666.45     25.76 o 
   2   7   3      522.17      542.00     18.37 o 
   3   7   3     1817.10     1823.37     29.35 o 
   4   7   3       57.63       73.09     17.54 o 
   5   7   3     2444.08     2442.45     53.06 o 
   6   7   3        2.80        0.00     14.84 o 
   7   7   3     1007.71     1031.24     36.86 o 
   8   7   3      296.73      272.80     16.05 o 
   9   7   3     1009.53     1012.62     41.72 o 
  -8   8   3     1031.18     1039.44     29.78 o 
  -7   8   3        0.98        0.05     14.55 o 
  -6   8   3      695.10      675.71     16.23 o 
  -5   8   3        0.44        0.00     17.74 o 
  -4   8   3     1283.52     1251.87     17.70 o 
  -3   8   3       34.13       15.68     15.55 o 
  -2   8   3     2033.06     2008.26     25.47 o 
  -1   8   3        4.62       39.14     18.04 o 
   0   8   3      588.45      567.91     16.81 o 
   1   8   3       41.81       63.01     14.53 o 
   2   8   3     2108.74     2027.61     28.25 o 
   3   8   3       28.03       46.55     17.14 o 
   4   8   3     1074.61     1019.90     21.19 o 
   5   8   3        0.28        9.13     15.87 o 
   6   8   3      707.06      680.54     30.71 o 
   7   8   3       41.38       37.03     18.26 o 
  -5   9   3      465.28      479.20     25.34 o 
  -4   9   3      494.67      527.71     24.20 o 
  -3   9   3      108.83      128.69     21.09 o 
  -2   9   3      713.28      703.22     23.61 o 
  -1   9   3      613.24      610.98     15.19 o 
   0   9   3      927.57      979.62     19.66 o 
   1   9   3      414.98      436.85     22.26 o 
   2   9   3      714.42      692.26     20.61 o 
   3   9   3      110.56       98.28     14.82 o 
   4   9   3      429.25      378.91     24.09 o 
   5   9   3      455.17      489.63     27.87 o 
 -14   0   4      595.61      607.72     30.36 o 
 -12   0   4     1193.66     1158.14     34.15 o 
 -10   0   4     2595.81     2561.71     58.35 o 
  -8   0   4     1451.41     1382.80     31.63 o 
  -6   0   4     6205.95     5892.28     86.15 o 
  -4   0   4     9645.07     9068.73     83.84 o 
   0   0   4    16000.63    15737.85    167.95 o 
   2   0   4     7643.25     7691.42     60.13 o 
   4   0   4    12113.09    12140.85    132.47 o 
   6   0   4    10669.28    10903.34    138.85 o 
   8   0   4     3560.39     3606.63     59.46 o 
  10   0   4     3814.16     3663.81     31.04 o 
  12   0   4     1279.01     1291.63     43.75 o 
 -14   1   4       73.41       82.40     19.43 o 
 -13   1   4      776.13      777.28     18.92 o 
 -12   1   4      147.45      147.21     17.38 o 
 -11   1   4      212.61      224.68     20.51 o 
 -10   1   4      499.57      490.78     22.21 o 
  -9   1   4     1478.43     1416.60     22.39 o 
  -8   1   4      190.62      195.76     16.24 o 
  -7   1   4     1666.52     1640.46     25.31 o 
  -6   1   4     1271.44     1238.75     28.35 o 
  -5   1   4      577.40      545.54     24.16 o 
  -4   1   4      288.06      288.15     28.54 o 
  -3   1   4     9218.44     8737.00     61.78 o 
  -2   1   4      288.98      311.11     33.11 o 
  -1   1   4      989.20     1000.60     36.10 o 
   0   1   4     5680.93     5896.13     48.89 o 
   1   1   4     2774.16     2708.44     32.94 o 
   2   1   4     1631.86     1623.24     27.49 o 
   3   1   4     6971.12     7092.28     60.42 o 
   4   1   4     2666.32     2668.11     26.62 o 
   5   1   4      468.55      488.82     21.28 o 
   6   1   4     1285.82     1319.09     24.04 o 
   7   1   4     4431.35     4558.52     44.92 o 
   8   1   4      310.31      334.89     17.86 o 
   9   1   4     1103.28     1108.36     18.48 o 
  10   1   4     1241.46     1256.21     22.44 o 
  11   1   4      349.41      329.24     18.16 o 
  12   1   4      257.53      281.51     16.12 o 
  13   1   4     1167.37     1192.68     27.33 o 
 -13   2   4     1040.66     1101.20     20.80 o 
 -12   2   4      121.40      139.46     16.23 o 
 -11   2   4      864.39      842.95     29.46 o 
 -10   2   4      346.99      349.40     19.20 o 
  -9   2   4     2662.47     2544.22     39.68 o 
  -8   2   4      327.81      348.36     18.59 o 
  -7   2   4     4687.42     4594.83     58.63 o 
  -6   2   4      755.22      714.51     20.46 o 
  -5   2   4     2939.11     2835.15     30.31 o 
  -4   2   4      391.56      386.91     24.66 o 
  -3   2   4     8806.66     8556.87     91.43 o 
  -2   2   4      242.05      253.09     25.64 o 
  -1   2   4     6918.78     6939.85     44.96 o 
   0   2   4     1015.47      982.72     25.56 o 
   1   2   4    10969.74    11292.57     97.03 o 
   2   2   4      431.96      440.74     22.83 o 
   3   2   4    12776.90    12941.93    164.63 o 
   4   2   4      170.54      196.20     25.19 o 
   5   2   4     3636.20     3662.20     49.22 o 
   6   2   4      184.77      195.49     21.37 o 
   7   2   4     5483.69     5599.54     76.76 o 
   8   2   4       54.47       62.14     15.58 o 
   9   2   4     2974.36     2874.92     46.15 o 
  10   2   4      275.03      311.78     22.56 o 
  11   2   4     1651.69     1654.35     21.57 o 
  12   2   4      133.89      140.11     18.17 o 
  13   2   4     1534.14     1493.55     38.41 o 
 -13   3   4       27.55       48.24     19.21 o 
 -12   3   4      733.73      737.43     19.28 o 
 -11   3   4       49.84       48.36     18.42 o 
 -10   3   4     1776.30     1843.71     35.81 o 
  -9   3   4        0.00        9.21     22.12 o 
  -8   3   4      557.13      512.66     17.67 o 
  -7   3   4       15.03       25.15     17.55 o 
  -6   3   4     4861.75     4911.19     61.68 o 
  -5   3   4      143.21      151.71     19.89 o 
  -4   3   4     2687.23     2673.91     33.12 o 
  -3   3   4      211.41      201.86     23.83 o 
  -2   3   4     1827.97     1812.73     26.05 o 
  -1   3   4      374.16      376.83     22.11 o 
   0   3   4     8532.62     8471.11    102.33 o 
   1   3   4       29.96       56.82     23.98 o 
   2   3   4      428.12      472.76     25.01 o 
   3   3   4       97.51       96.78     19.85 o 
   4   3   4     3998.05     4163.35     75.79 o 
   5   3   4      658.43      717.21     22.97 o 
   6   3   4     3091.86     3234.03     60.91 o 
   7   3   4      270.84      267.45     18.34 o 
   8   3   4      451.67      447.33     15.73 o 
   9   3   4       83.31       78.70     17.84 o 
  10   3   4     2560.75     2641.26     69.06 o 
  11   3   4       55.00       68.36     24.97 o 
  12   3   4      459.24      454.15     24.28 o 
 -12   4   4      580.16      598.56     20.19 o 
 -11   4   4      251.06      269.25     17.49 o 
 -10   4   4     1508.30     1550.57     50.09 o 
  -9   4   4      708.68      711.27     19.78 o 
  -8   4   4     1032.67     1065.57     34.61 o 
  -7   4   4     1019.43      982.93     18.88 o 
  -6   4   4     3123.72     3076.37     55.71 o 
  -5   4   4      808.43      833.26     21.02 o 
  -4   4   4     3347.41     3323.39     38.98 o 
  -3   4   4     3230.14     3243.53     27.08 o 
  -2   4   4     3064.65     3025.10     25.85 o 
  -1   4   4     1022.51     1026.62     21.02 o 
   0   4   4     5811.02     5864.94     44.51 o 
   1   4   4      580.38      621.87     22.95 o 
   2   4   4     1995.52     2083.44     36.04 o 
   3   4   4     1387.03     1370.35     27.20 o 
   4   4   4     3878.90     3958.85     68.71 o 
   5   4   4      470.86      482.78     17.51 o 
   6   4   4     2893.94     3028.42     67.88 o 
   7   4   4     1306.86     1332.59     26.65 o 
   8   4   4     1190.50     1186.59     37.89 o 
   9   4   4      513.69      603.74     26.52 o 
  10   4   4     1729.81     1707.11     32.57 o 
  11   4   4      165.30      199.06     23.44 o 
  12   4   4      536.44      519.99     19.58 o 
 -12   5   4       28.91       32.99     21.07 o 
 -11   5   4      476.40      462.49     26.36 o 
 -10   5   4       36.53       33.51     15.23 o 
  -9   5   4     1532.12     1579.36     27.47 o 
  -8   5   4       27.44       40.78     16.60 o 
  -7   5   4     2125.46     2201.49     32.74 o 
  -6   5   4      217.45      208.81     15.89 o 
  -5   5   4      984.67      980.07     19.99 o 
  -4   5   4       30.44       41.49     14.29 o 
  -3   5   4     3683.19     3634.43     34.13 o 
  -2   5   4       39.31       67.29     16.14 o 
  -1   5   4     1534.89     1532.67     20.08 o 
   0   5   4      467.10      481.22     18.38 o 
   1   5   4     2469.00     2440.12     29.17 o 
   2   5   4       93.17       98.49     16.07 o 
   3   5   4     3566.57     3561.86     62.42 o 
   4   5   4      190.94      219.16     14.57 o 
   5   5   4      501.30      508.23     16.13 o 
   6   5   4      230.83      257.79     23.79 o 
   7   5   4     1906.97     1943.36     52.62 o 
   8   5   4       13.79       14.01     16.08 o 
   9   5   4      959.35     1025.17     38.40 o 
  10   5   4       89.02       85.47     14.93 o 
  11   5   4      601.96      583.64     26.62 o 
 -11   6   4      276.09      293.82     24.44 o 
 -10   6   4      845.78      891.58     30.52 o 
  -9   6   4      452.17      464.35     17.56 o 
  -8   6   4      450.66      465.22     20.18 o 
  -7   6   4      904.53      918.71     20.88 o 
  -6   6   4     1799.49     1821.31     24.19 o 
  -5   6   4      842.50      860.61     22.49 o 
  -4   6   4     1041.68     1070.40     19.74 o 
  -3   6   4     1535.71     1527.46     19.13 o 
  -2   6   4      801.86      788.04     15.77 o 
  -1   6   4      950.37      995.88     18.37 o 
   0   6   4     3443.98     3410.93     23.44 o 
   1   6   4      960.94      964.52     18.38 o 
   2   6   4      987.13     1014.72     22.89 o 
   3   6   4     1014.34     1034.22     23.48 o 
   4   6   4     1716.82     1689.52     37.40 o 
   5   6   4      547.42      578.08     18.63 o 
   6   6   4     1168.85     1190.95     41.64 o 
   7   6   4      901.51      905.33     36.90 o 
   8   6   4      356.47      394.83     17.27 o 
   9   6   4      358.66      347.51     17.05 o 
  10   6   4     1170.62     1128.37     41.77 o 
  -9   7   4      197.22      184.33     16.93 o 
  -8   7   4      437.98      431.90     16.81 o 
  -7   7   4      189.42      190.21     16.48 o 
  -6   7   4      972.41      959.20     28.72 o 
  -5   7   4       52.19       63.75     18.69 o 
  -4   7   4     1395.74     1381.62     26.26 o 
  -3   7   4      839.43      831.77     17.84 o 
  -2   7   4     1126.12     1152.25     20.95 o 
  -1   7   4      123.40      111.10     17.69 o 
   0   7   4     1428.01     1481.36     20.90 o 
   1   7   4      440.59      428.88     18.20 o 
   2   7   4      694.95      694.65     17.14 o 
   3   7   4      962.05      996.29     18.61 o 
   4   7   4     1159.97     1126.02     30.00 o 
   5   7   4       48.04       44.03     16.69 o 
   6   7   4     1097.59     1065.55     30.40 o 
   7   7   4      549.93      584.64     26.01 o 
   8   7   4      603.90      567.87     20.51 o 
   9   7   4      214.51      240.62     18.72 o 
  -7   8   4      712.16      696.26     20.32 o 
  -6   8   4       86.63       71.13     17.83 o 
  -5   8   4      421.02      428.08     18.13 o 
  -4   8   4      144.54      166.35     13.92 o 
  -3   8   4     1897.14     1946.96     24.09 o 
  -2   8   4      174.29      167.67     14.74 o 
  -1   8   4      833.11      842.02     18.09 o 
   0   8   4      148.73      162.58     17.47 o 
   1   8   4     1073.43     1055.40     26.08 o 
   2   8   4      283.30      289.30     15.12 o 
   3   8   4     1732.26     1675.80     36.93 o 
   4   8   4      124.39      123.20     20.05 o 
   5   8   4      575.77      516.19     17.50 o 
   6   8   4       34.60       38.63     17.41 o 
   7   8   4     1337.04     1275.01     32.72 o 
  -4   9   4      255.80      260.85     18.60 o 
  -3   9   4      272.28      316.23     21.66 o 
  -2   9   4      266.38      268.09     31.91 o 
  -1   9   4      502.60      480.20     15.37 o 
   0   9   4      912.43      926.57     24.42 o 
   1   9   4      548.99      521.15     18.50 o 
   2   9   4      282.17      270.38     17.41 o 
   3   9   4      456.01      426.58     17.60 o 
   4   9   4      566.03      529.16     24.71 o 
 -13   0   5      358.94      352.62     27.77 o 
 -11   0   5     1595.29     1592.02     34.79 o 
  -9   0   5     1173.51     1130.71     29.36 o 
  -7   0   5      808.45      757.58     29.54 o 
  -5   0   5     3768.60     3760.72     60.43 o 
   1   0   5     3394.50     3291.84     52.93 o 
   3   0   5      331.74      320.50     42.20 o 
   5   0   5     4755.03     4910.23     60.00 o 
   7   0   5     1923.79     1973.40     33.01 o 
   9   0   5     1796.55     1808.78     57.74 o 
  11   0   5     1757.24     1708.69     44.09 o 
  13   0   5      378.39      380.91     21.44 o 
 -13   1   5      220.09      224.09     21.55 o 
 -12   1   5      653.06      685.78     21.33 o 
 -11   1   5      720.57      704.21     18.72 o 
 -10   1   5      947.80      928.79     24.62 o 
  -9   1   5      663.45      697.90     23.92 o 
  -8   1   5     3165.62     3054.02     32.21 o 
  -7   1   5     1412.35     1352.43     23.71 o 
  -6   1   5     1004.44      994.08     26.46 o 
  -5   1   5     2578.91     2525.96     35.21 o 
  -4   1   5     5305.79     4973.49     68.89 o 
  -3   1   5      431.02      446.49     41.10 o 
  -2   1   5     6257.49     6109.84    116.36 o 
  -1   1   5     2145.58     2138.96     43.95 o 
   0   1   5     2152.44     2100.41     35.34 o 
   1   1   5     1987.56     2017.74     31.18 o 
   2   1   5     9221.31     9155.18     61.93 o 
   3   1   5     1991.58     1996.44     28.39 o 
   4   1   5     1746.14     1704.83     28.66 o 
   5   1   5     3405.07     3424.19     34.94 o 
   6   1   5     3209.62     3328.09     49.10 o 
   7   1   5      613.51      615.04     20.43 o 
   8   1   5     4127.73     4192.51     49.31 o 
   9   1   5     1187.47     1144.30     18.27 o 
  10   1   5      586.42      609.64     18.85 o 
  11   1   5     1009.07     1030.70     21.37 o 
  12   1   5     1493.19     1537.22     28.54 o 
  13   1   5      343.66      332.12     16.11 o 
 -13   2   5       17.13       10.13     18.33 o 
 -12   2   5      612.32      602.58     18.87 o 
 -11   2   5      135.43      126.91     17.49 o 
 -10   2   5      450.79      436.68     21.00 o 
  -9   2   5      151.17      149.57     19.39 o 
  -8   2   5     2419.98     2347.55     24.60 o 
  -7   2   5      288.12      273.31     17.98 o 
  -6   2   5     1231.94     1192.89     23.91 o 
  -5   2   5     1152.81     1092.23     23.54 o 
  -4   2   5     2017.96     1957.19     31.76 o 
  -3   2   5      301.63      302.43     26.20 o 
  -2   2   5     3049.44     3044.76     35.81 o 
  -1   2   5      827.19      820.30     26.54 o 
   0   2   5      612.41      640.19     25.83 o 
   1   2   5     1788.02     1787.51     28.30 o 
   2   2   5     5143.13     5281.82     63.45 o 
   3   2   5      522.04      545.75     23.02 o 
   4   2   5     2526.91     2595.05     43.39 o 
   5   2   5      978.77     1024.21     21.39 o 
   6   2   5     1179.51     1201.30     20.45 o 
   7   2   5      158.94      181.26     18.45 o 
   8   2   5     2319.28     2338.78     32.24 o 
   9   2   5       66.31       40.52     16.80 o 
  10   2   5      591.48      626.04     21.72 o 
  11   2   5      253.91      285.12     20.27 o 
  12   2   5     1113.23     1079.67     17.74 o 
 -13   3   5      361.00      377.41     18.77 o 
 -12   3   5      200.92      240.08     18.82 o 
 -11   3   5     1624.25     1611.55     33.20 o 
 -10   3   5      186.19      176.43     19.54 o 
  -9   3   5     1054.61     1064.82     21.35 o 
  -8   3   5      205.51      230.05     18.84 o 
  -7   3   5     2435.46     2385.59     31.35 o 
  -6   3   5      289.22      279.22     17.27 o 
  -5   3   5     5878.66     5769.09     55.23 o 
  -4   3   5      252.25      250.09     17.09 o 
  -3   3   5     2452.73     2466.77     28.76 o 
  -2   3   5     1055.31     1082.96     25.10 o 
  -1   3   5    10180.41    10113.71     45.29 o 
   0   3   5      658.25      675.35     22.36 o 
   1   3   5     5253.29     5285.88     56.84 o 
   2   3   5      137.72      149.30     20.53 o 
   3   3   5     3220.95     3350.69     48.94 o 
   4   3   5      397.36      382.82     19.96 o 
   5   3   5     7524.15     7638.01    168.07 o 
   6   3   5      490.14      524.58     17.61 o 
   7   3   5     1298.18     1334.07     29.49 o 
   8   3   5      549.77      565.62     19.86 o 
   9   3   5     2508.39     2463.82     57.53 o 
  10   3   5      308.28      335.57     21.07 o 
  11   3   5     1659.38     1691.49     34.25 o 
  12   3   5      104.43       81.61     20.21 o 
 -12   4   5      260.77      317.83     20.16 o 
 -11   4   5      542.22      534.18     17.49 o 
 -10   4   5      216.55      213.76     19.17 o 
  -9   4   5      486.43      486.64     17.63 o 
  -8   4   5     1028.86     1007.96     21.20 o 
  -7   4   5      609.95      616.56     21.82 o 
  -6   4   5      384.81      388.51     17.14 o 
  -5   4   5     1621.17     1605.93     21.60 o 
  -4   4   5     1398.18     1409.01     23.88 o 
  -3   4   5      751.99      754.71     19.68 o 
  -2   4   5     3539.95     3623.86     30.19 o 
  -1   4   5     2564.08     2643.62     27.36 o 
   0   4   5      985.02     1037.23     24.79 o 
   1   4   5     1521.80     1582.48     24.31 o 
   2   4   5     2247.36     2325.22     34.45 o 
   3   4   5      809.40      826.33     19.63 o 
   4   4   5     1030.28     1086.72     25.23 o 
   5   4   5     1912.61     1938.35     37.33 o 
   6   4   5      615.68      607.60     19.55 o 
   7   4   5      504.91      495.36     15.89 o 
   8   4   5     1580.17     1653.17     50.62 o 
   9   4   5      843.70      849.58     30.84 o 
  10   4   5      215.33      216.43     16.85 o 
  11   4   5      461.48      467.98     16.11 o 
 -11   5   5       18.02       18.47     20.25 o 
 -10   5   5      652.39      631.76     19.28 o 
  -9   5   5       47.02       55.70     15.39 o 
  -8   5   5     2424.23     2381.03     50.49 o 
  -7   5   5        3.65       21.10     16.31 o 
  -6   5   5     1740.74     1821.56     26.09 o 
  -5   5   5        3.61        0.00     17.60 o 
  -4   5   5     3344.57     3298.48     25.07 o 
  -3   5   5      167.39      195.38     15.10 o 
  -2   5   5     4432.11     4403.88     55.93 o 
  -1   5   5       94.08      111.94     16.49 o 
   0   5   5     2355.28     2348.17     27.23 o 
   1   5   5       97.86      108.65     18.48 o 
   2   5   5     6585.25     6604.73     88.86 o 
   3   5   5      162.94      186.60     15.63 o 
   4   5   5     2929.06     2921.00     80.38 o 
   5   5   5       32.00       36.87     14.29 o 
   6   5   5     2047.31     2052.01     46.58 o 
   7   5   5       62.72       69.32     17.22 o 
   8   5   5     2373.67     2399.98     63.32 o 
   9   5   5        2.99       24.20     15.24 o 
  10   5   5      597.73      570.90     17.37 o 
 -10   6   5       98.23       83.99     17.48 o 
  -9   6   5      419.72      430.48     16.39 o 
  -8   6   5      205.38      234.36     17.10 o 
  -7   6   5      770.37      741.16     19.22 o 
  -6   6   5      232.88      245.58     18.01 o 
  -5   6   5     2088.47     2065.11     45.51 o 
  -4   6   5      504.71      512.25     19.06 o 
  -3   6   5      462.21      451.35     17.68 o 
  -2   6   5      569.37      555.12     17.06 o 
  -1   6   5     1908.65     1860.13     19.79 o 
   0   6   5      478.31      490.11     17.13 o 
   1   6   5     1859.65     1847.59     24.67 o 
   2   6   5      624.37      596.90     18.33 o 
   3   6   5     1058.22     1064.50     21.06 o 
   4   6   5      196.06      239.55     20.23 o 
   5   6   5     2388.00     2435.55     64.21 o 
   6   6   5      408.29      417.75     32.74 o 
   7   6   5      434.59      440.02     15.90 o 
   8   6   5      228.77      264.94     24.97 o 
   9   6   5      669.07      634.23     22.56 o 
  -9   7   5      671.12      689.44     19.79 o 
  -8   7   5      149.47      199.53     19.79 o 
  -7   7   5      608.58      560.83     16.19 o 
  -6   7   5        0.04        2.01     14.96 o 
  -5   7   5     1558.95     1631.03     27.40 o 
  -4   7   5      138.64      155.60     15.46 o 
  -3   7   5     1416.90     1418.80     19.66 o 
  -2   7   5       86.09      118.35     16.07 o 
  -1   7   5     2180.05     2249.33     23.39 o 
   0   7   5       11.85        0.00     18.12 o 
   1   7   5     1981.53     1994.39     30.36 o 
   2   7   5      347.54      339.53     18.99 o 
   3   7   5     1061.70     1056.07     28.93 o 
   4   7   5        9.65        6.46     17.11 o 
   5   7   5     1729.03     1687.00     32.04 o 
   6   7   5       31.98       10.88     18.41 o 
   7   7   5     1055.33      972.44     37.94 o 
   8   7   5      233.51      261.06     24.23 o 
  -6   8   5      344.01      362.96     17.60 o 
  -5   8   5       13.56       11.66     14.52 o 
  -4   8   5      864.50      851.12     20.07 o 
  -3   8   5       60.05       82.36     14.86 o 
  -2   8   5     1252.32     1221.43     23.94 o 
  -1   8   5       11.18        0.00     16.20 o 
   0   8   5      536.18      518.97     15.78 o 
   1   8   5       35.45       41.48     16.07 o 
   2   8   5     1491.47     1436.74     23.97 o 
   3   8   5      150.59      161.00     15.20 o 
   4   8   5      587.93      600.80     39.18 o 
   5   8   5       12.40       36.03     16.05 o 
   6   8   5      797.07      743.90     25.80 o 
  -2   9   5      491.21      489.08     18.77 o 
  -1   9   5      276.24      293.28     18.91 o 
   0   9   5      465.96      455.55     18.30 o 
   1   9   5      216.46      246.84     16.57 o 
 -12   0   6      966.65      975.46     34.12 o 
 -10   0   6     2776.20     2892.59     63.54 o 
  -8   0   6     1700.63     1742.90     41.45 o 
  -6   0   6     5874.43     5918.50     72.50 o 
   0   0   6    14922.44    14841.82    433.43 o 
   2   0   6     3251.17     3170.93     43.60 o 
   4   0   6     4387.31     4281.68     74.97 o 
   6   0   6     4738.88     4974.75     58.02 o 
   8   0   6     1358.71     1337.39     32.71 o 
  10   0   6     3472.38     3516.60     58.27 o 
  12   0   6      950.51      879.02     40.44 o 
 -13   1   6      423.15      449.13     19.96 o 
 -12   1   6      216.81      214.39     22.95 o 
 -11   1   6      283.35      307.40     18.96 o 
 -10   1   6      397.36      400.84     20.68 o 
  -9   1   6     1305.10     1292.98     23.56 o 
  -8   1   6      319.09      325.62     23.69 o 
  -7   1   6     1078.25     1075.95     25.16 o 
  -6   1   6     1593.52     1572.54     30.15 o 
  -5   1   6      894.17      845.79     34.18 o 
  -1   1   6     1069.33     1024.44     44.66 o 
   0   1   6     1149.89     1152.11     31.62 o 
   1   1   6     3394.38     3362.88     35.36 o 
   2   1   6      261.55      262.34     29.54 o 
   3   1   6     2217.99     2222.20     30.32 o 
   4   1   6     1400.62     1431.52     24.53 o 
   5   1   6      448.44      427.67     20.53 o 
   6   1   6      563.85      590.58     19.70 o 
   7   1   6     2420.28     2396.15     23.10 o 
   8   1   6      111.99       95.33     16.91 o 
   9   1   6      620.63      638.03     29.73 o 
  10   1   6      415.65      426.27     18.68 o 
  11   1   6      589.47      593.47     19.00 o 
  12   1   6      117.80      115.63     15.33 o 
 -12   2   6       48.56       32.55     19.35 o 
 -11   2   6      644.76      664.10     20.31 o 
 -10   2   6      123.25      141.10     16.92 o 
  -9   2   6     1964.00     1934.64     26.95 o 
  -8   2   6        5.44        9.50     22.08 o 
  -7   2   6     3375.96     3277.14     30.69 o 
  -6   2   6      399.20      388.85     21.28 o 
  -5   2   6     2692.24     2572.92     32.68 o 
  -4   2   6      268.08      271.76     23.88 o 
  -3   2   6     8257.37     8213.46     84.45 o 
  -2   2   6       22.30       29.04     26.53 o 
  -1   2   6     3342.77     3306.02     36.92 o 
   0   2   6      843.57      836.09     24.74 o 
   1   2   6     4075.56     4158.19     43.46 o 
   2   2   6      162.30      182.64     22.79 o 
   3   2   6     7807.45     7858.20    105.46 o 
   4   2   6      721.68      720.90     21.41 o 
   5   2   6     2223.35     2281.28     26.99 o 
   6   2   6      948.95      940.35     21.14 o 
   7   2   6     3969.22     3967.41     51.04 o 
   8   2   6       44.44       34.03     18.35 o 
   9   2   6     1662.11     1677.21     26.47 o 
  10   2   6      339.70      331.92     16.69 o 
  11   2   6      840.36      832.18     24.76 o 
  12   2   6      105.41      110.59     16.61 o 
 -12   3   6      522.43      515.01     20.49 o 
 -11   3   6       67.92       53.71     15.80 o 
 -10   3   6      890.67      897.14     20.92 o 
  -9   3   6       83.72       82.80     17.13 o 
  -8   3   6      455.13      467.06     23.42 o 
  -7   3   6      189.17      200.81     22.98 o 
  -6   3   6     2260.07     2172.93     26.88 o 
  -5   3   6       21.70       28.28     17.52 o 
  -4   3   6     1143.53     1126.04     24.94 o 
  -3   3   6      141.21      146.22     21.54 o 
  -2   3   6     1959.64     2019.34     26.77 o 
  -1   3   6      403.15      404.88     24.92 o 
   0   3   6     4477.43     4498.34     47.75 o 
   1   3   6      115.98      127.33     18.28 o 
   2   3   6     1003.63     1022.71     21.20 o 
   3   3   6       56.29       54.33     19.02 o 
   4   3   6     3788.48     3875.78     90.86 o 
   5   3   6        2.28        2.55     18.55 o 
   6   3   6     1944.11     1955.14     51.16 o 
   7   3   6       29.80       41.44     15.40 o 
   8   3   6      911.15      861.33     20.40 o 
   9   3   6       93.14       42.12     22.31 o 
  10   3   6     1968.27     1915.93     29.31 o 
  11   3   6       26.69       15.87     14.99 o 
 -11   4   6       91.97       98.33     18.34 o 
 -10   4   6      871.60      863.35     21.92 o 
  -9   4   6      501.14      502.02     21.25 o 
  -8   4   6      768.29      772.03     23.78 o 
  -7   4   6      520.85      518.13     18.57 o 
  -6   4   6     1925.92     1901.39     23.97 o 
  -5   4   6       58.46       59.62     15.26 o 
  -4   4   6     1681.64     1645.81     21.99 o 
  -3   4   6     1716.86     1760.49     25.38 o 
  -2   4   6     2156.15     2147.05     25.68 o 
  -1   4   6      764.99      762.54     20.19 o 
   0   4   6     4027.16     4075.59     51.48 o 
   1   4   6     1069.90     1101.99     20.93 o 
   2   4   6     1990.48     2019.68     30.20 o 
   3   4   6     2142.71     2155.55     25.71 o 
   4   4   6     2946.92     2938.07     68.75 o 
   5   4   6      156.94      154.33     16.01 o 
   6   4   6     1955.71     1984.92     62.38 o 
   7   4   6     1357.02     1376.99     32.98 o 
   8   4   6     1262.21     1234.20     31.40 o 
   9   4   6      860.48      861.39     21.38 o 
  10   4   6     1373.34     1315.03     32.25 o 
 -11   5   6      244.89      261.74     19.18 o 
 -10   5   6       10.35       19.65     17.90 o 
  -9   5   6      692.96      697.81     22.18 o 
  -8   5   6        6.68       12.95     15.36 o 
  -7   5   6     1057.21     1063.60     26.08 o 
  -6   5   6       88.37       83.51     18.08 o 
  -5   5   6      731.29      720.09     20.26 o 
  -4   5   6        4.83       32.40     21.49 o 
  -3   5   6     2491.31     2484.85     40.35 o 
  -2   5   6       85.27       80.54     16.32 o 
  -1   5   6      882.14      886.25     17.18 o 
   0   5   6      188.98      203.33     16.04 o 
   1   5   6     1742.55     1719.73     22.50 o 
   2   5   6        0.11        0.00     18.98 o 
   3   5   6     3021.15     2987.00     60.72 o 
   4   5   6       73.52       65.60     16.51 o 
   5   5   6     1092.91     1123.69     26.93 o 
   6   5   6        4.21        6.86     19.62 o 
   7   5   6     2273.45     2245.11     85.02 o 
   8   5   6       13.00       38.86     15.31 o 
   9   5   6      800.71      771.06     31.15 o 
  10   5   6       72.94       83.39     15.14 o 
  -9   6   6      236.52      246.29     19.29 o 
  -8   6   6      197.89      230.96     14.64 o 
  -7   6   6      325.60      326.00     17.61 o 
  -6   6   6     1371.73     1418.22     25.10 o 
  -5   6   6      469.50      487.11     18.53 o 
  -4   6   6      920.35      945.56     20.25 o 
  -3   6   6      665.48      653.07     19.47 o 
  -2   6   6      646.04      650.51     17.52 o 
  -1   6   6      825.70      837.48     23.38 o 
   0   6   6     1886.95     1926.77     27.70 o 
   1   6   6     1171.51     1245.10     21.25 o 
   2   6   6      468.89      471.95     22.00 o 
   3   6   6      751.53      742.35     19.36 o 
   4   6   6     1703.69     1714.59     30.22 o 
   5   6   6      826.64      814.69     19.91 o 
   6   6   6     1299.15     1284.44     36.04 o 
   7   6   6      763.36      757.50     23.69 o 
   8   6   6      291.07      299.68     16.72 o 
  -8   7   6      294.41      297.23     17.94 o 
  -7   7   6      143.65      145.12     18.24 o 
  -6   7   6      593.75      600.27     26.27 o 
  -5   7   6      142.34      139.60     15.71 o 
  -4   7   6      678.89      684.29     17.46 o 
  -3   7   6      611.47      610.83     17.22 o 
  -2   7   6      629.26      645.98     17.79 o 
  -1   7   6       93.21       78.35     16.99 o 
   0   7   6     1658.73     1639.25     26.78 o 
   1   7   6      290.91      287.83     17.66 o 
   2   7   6      675.50      701.59     24.75 o 
   3   7   6      353.45      405.21     22.24 o 
   4   7   6      817.65      798.88     28.45 o 
   5   7   6       30.33       36.64     15.21 o 
   6   7   6      835.66      801.47     27.48 o 
   7   7   6      277.20      281.66     15.75 o 
  -5   8   6      425.96      453.55     17.13 o 
  -4   8   6      132.56      129.29     16.84 o 
  -3   8   6     1188.09     1217.45     22.62 o 
  -2   8   6      130.73      152.14     17.87 o 
  -1   8   6      636.50      670.48     17.39 o 
   0   8   6       23.99        3.03     14.82 o 
   1   8   6      995.45      976.88     18.57 o 
   2   8   6      232.11      251.64     16.84 o 
   3   8   6      951.12      938.96     31.32 o 
   4   8   6      191.11      201.11     14.65 o 
 -11   0   7      907.20      942.31     45.91 o 
  -9   0   7      584.38      608.38     34.65 o 
  -7   0   7     1199.95     1201.55     58.83 o 
   1   0   7     4410.89     4498.72     55.67 o 
   3   0   7     1568.87     1568.77     41.28 o 
   5   0   7     4733.59     4683.42     51.17 o 
   7   0   7      493.56      505.60     27.29 o 
   9   0   7     1490.33     1491.47     31.41 o 
  11   0   7     1495.45     1374.04     29.15 o 
 -12   1   7      391.71      422.50     22.68 o 
 -11   1   7      386.54      391.03     22.65 o 
 -10   1   7      645.48      632.88     22.29 o 
  -9   1   7      329.89      311.04     23.49 o 
  -8   1   7     1772.26     1794.76     32.10 o 
  -7   1   7      653.84      636.43     32.32 o 
  -1   1   7     2878.55     2948.12    118.09 o 
   0   1   7     2641.14     2691.76     38.94 o 
   1   1   7     1769.25     1760.60     29.82 o 
   2   1   7     5217.03     5153.27     62.22 o 
   3   1   7     1671.93     1717.98     24.76 o 
   4   1   7     2053.95     2041.63     25.54 o 
   5   1   7     2755.81     2750.83     24.78 o 
   6   1   7     2094.61     2113.86     37.24 o 
   7   1   7     1035.89     1034.60     19.04 o 
   8   1   7     2007.50     2046.91     27.10 o 
   9   1   7      853.48      852.43     21.28 o 
  10   1   7      786.18      771.19     22.84 o 
  11   1   7      413.21      384.02     17.52 o 
 -12   2   7      369.21      399.89     22.56 o 
 -11   2   7      198.86      205.28     21.58 o 
 -10   2   7      343.18      346.22     20.12 o 
  -9   2   7       55.74       68.73     21.61 o 
  -8   2   7     1383.59     1342.36     28.56 o 
  -7   2   7      134.88      134.11     23.64 o 
  -6   2   7      532.90      523.33     28.16 o 
  -5   2   7      563.03      559.29     31.41 o 
  -4   2   7     2392.19     2236.26     60.92 o 
  -3   2   7       27.53       29.65     38.70 o 
  -2   2   7     3233.77     3215.66     43.44 o 
  -1   2   7      439.05      443.82     25.62 o 
   0   2   7      674.76      656.03     22.03 o 
   1   2   7       97.41      115.78     22.19 o 
   2   2   7     3787.61     3845.88     57.59 o 
   3   2   7        1.10        0.00     17.15 o 
   4   2   7     1395.27     1432.91     23.84 o 
   5   2   7      790.55      779.66     19.62 o 
   6   2   7     1569.35     1567.96     24.23 o 
   7   2   7       54.94       48.80     17.03 o 
   8   2   7     2222.33     2220.26     40.35 o 
   9   2   7      149.07      171.27     20.05 o 
  10   2   7      255.93      282.11     21.60 o 
  11   2   7      199.44      195.04     15.83 o 
 -11   3   7     1028.18     1062.31     33.87 o 
 -10   3   7       68.59       71.12     19.12 o 
  -9   3   7      930.05      950.46     23.50 o 
  -8   3   7      284.70      296.01     22.29 o 
  -7   3   7     1603.07     1594.43     28.74 o 
  -6   3   7      273.99      283.68     23.44 o 
  -5   3   7     2823.37     2872.21     35.23 o 
  -4   3   7      245.35      258.60     21.34 o 
  -3   3   7     1483.53     1493.48     27.45 o 
  -2   3   7      606.16      608.03     21.14 o 
  -1   3   7     4171.43     4128.49     33.84 o 
   0   3   7      716.75      692.95     22.33 o 
   1   3   7     2691.32     2681.42     34.34 o 
   2   3   7     1217.00     1270.27     24.14 o 
   3   3   7     2152.54     2157.79     48.46 o 
   4   3   7      517.50      548.76     17.06 o 
   5   3   7     3565.43     3561.63     64.03 o 
   6   3   7      225.67      227.57     20.71 o 
   7   3   7     1155.81     1171.43     32.58 o 
   8   3   7      312.27      316.80     18.58 o 
   9   3   7     1778.12     1749.11     50.10 o 
  10   3   7      169.70      172.23     17.47 o 
 -11   4   7      343.92      322.04     20.56 o 
 -10   4   7      212.50      232.14     20.11 o 
  -9   4   7      356.55      360.20     18.12 o 
  -8   4   7      974.03      976.75     24.55 o 
  -7   4   7      531.77      514.37     21.01 o 
  -6   4   7      168.45      171.22     19.92 o 
  -5   4   7      937.53      957.58     25.50 o 
  -4   4   7      659.96      676.89     23.36 o 
  -3   4   7      400.80      392.40     18.85 o 
  -2   4   7      883.25      886.35     20.52 o 
  -1   4   7     1110.91     1086.56     20.79 o 
   0   4   7      159.81      176.67     17.81 o 
   1   4   7      884.24      924.32     21.98 o 
   2   4   7     2059.57     2091.15     29.24 o 
   3   4   7      682.70      711.68     16.15 o 
   4   4   7      279.72      288.97     16.22 o 
   5   4   7     1048.71     1070.32     28.66 o 
   6   4   7      202.75      229.24     17.45 o 
   7   4   7      392.90      415.81     19.34 o 
   8   4   7      989.54      980.46     32.07 o 
   9   4   7      669.09      646.54     16.90 o 
  10   4   7      124.49      115.98     16.72 o 
 -10   5   7      513.82      504.33     19.31 o 
  -9   5   7        9.60        3.25     16.99 o 
  -8   5   7     1412.77     1384.41     21.72 o 
  -7   5   7        1.16       20.78     16.64 o 
  -6   5   7      968.48      979.27     22.94 o 
  -5   5   7        7.98       14.77     20.98 o 
  -4   5   7     2083.05     2080.89     34.11 o 
  -3   5   7       67.00       97.79     18.40 o 
  -2   5   7     2467.97     2530.04     26.20 o 
  -1   5   7        0.01        5.04     15.84 o 
   0   5   7      976.90     1000.73     20.81 o 
   1   5   7        6.14        6.72     16.96 o 
   2   5   7     2709.54     2809.82     35.38 o 
   3   5   7        4.80       26.98     19.69 o 
   4   5   7     1338.51     1356.70     37.59 o 
   5   5   7       10.98        0.00     21.46 o 
   6   5   7     1630.29     1654.34     31.12 o 
   7   5   7       42.83       70.09     22.83 o 
   8   5   7     1817.30     1730.08     59.75 o 
   9   5   7        0.32       16.70     20.34 o 
  -8   6   7      145.99      163.31     20.62 o 
  -7   6   7      461.51      478.13     19.67 o 
  -6   6   7      197.55      203.03     16.68 o 
  -5   6   7     1218.68     1294.22     23.75 o 
  -4   6   7      125.13      116.47     21.79 o 
  -3   6   7      469.39      469.47     19.02 o 
  -2   6   7      156.06      168.82     17.40 o 
  -1   6   7     1586.77     1590.54     22.09 o 
   0   6   7      253.96      266.21     21.74 o 
   1   6   7      746.05      742.35     19.43 o 
   2   6   7      146.83      136.38     15.30 o 
   3   6   7      450.64      453.83     20.04 o 
   4   6   7      155.39      151.89     21.13 o 
   5   6   7     1722.23     1672.35     45.19 o 
   6   6   7      205.67      204.48     17.62 o 
   7   6   7      401.70      358.15     19.15 o 
  -6   7   7        4.00       28.09     18.70 o 
  -5   7   7     1037.48     1042.61     20.21 o 
  -4   7   7      125.49      142.19     14.04 o 
  -3   7   7      517.92      519.04     17.38 o 
  -2   7   7      149.06      156.10     16.38 o 
  -1   7   7     1311.80     1331.06     29.46 o 
   0   7   7       30.87       40.91     18.44 o 
   1   7   7     1319.74     1264.72     19.12 o 
   2   7   7      270.81      280.57     16.23 o 
   3   7   7      807.65      790.38     21.64 o 
   4   7   7       44.16       53.22     15.55 o 
   5   7   7     1156.06     1071.86     25.78 o 
  -3   8   7       80.09       75.62     18.69 o 
  -2   8   7      810.29      833.23     20.06 o 
  -1   8   7        0.68        1.03     15.17 o 
   0   8   7      610.36      611.57     24.13 o 
   1   8   7        0.82        7.06     17.85 o 
   2   8   7     1262.57     1255.27     36.87 o 
 -10   0   8     1055.34     1121.70     49.29 o 
   0   0   8     5551.84     5772.63    108.13 o 
   2   0   8     1856.73     1811.77     41.02 o 
   4   0   8     5863.52     5711.21    115.12 o 
   6   0   8     2815.48     2774.80     33.27 o 
   8   0   8     1095.34     1111.42     26.59 o 
  10   0   8     2821.99     2758.97     69.89 o 
 -11   1   8      188.75      204.00     24.36 o 
 -10   1   8      230.15      255.05     27.35 o 
  -9   1   8      572.25      565.32     45.44 o 
   0   1   8      794.60      802.84     30.10 o 
   1   1   8     1272.31     1307.90     27.35 o 
   2   1   8      137.34      147.00     18.18 o 
   3   1   8     1953.77     1922.68     26.52 o 
   4   1   8      540.79      526.84     18.82 o 
   5   1   8      648.25      629.12     18.18 o 
   6   1   8      681.94      680.05     21.63 o 
   7   1   8     1156.02     1178.84     19.85 o 
   8   1   8      434.29      462.41     22.30 o 
   9   1   8      638.65      649.62     18.61 o 
  10   1   8      499.13      461.21     17.13 o 
 -11   2   8      428.09      445.92     23.97 o 
 -10   2   8      114.76      122.63     23.08 o 
  -9   2   8     1265.76     1238.92     32.72 o 
  -8   2   8       43.47       49.84     33.25 o 
  -7   2   8     1249.40     1260.10     63.22 o 
  -2   2   8      427.30      412.34     44.25 o 
  -1   2   8     1925.34     1927.73     35.23 o 
   0   2   8      805.33      779.19     25.19 o 
   1   2   8     3225.99     3234.35     40.14 o 
   2   2   8        6.18       16.18     17.75 o 
   3   2   8     3348.52     3290.78     45.74 o 
   4   2   8      385.06      388.23     17.34 o 
   5   2   8     1289.03     1277.02     20.48 o 
   6   2   8      173.49      145.73     19.44 o 
   7   2   8     3689.53     3736.82     30.75 o 
   8   2   8       36.50       43.08     18.80 o 
   9   2   8     1308.34     1283.88     30.32 o 
  10   2   8      249.55      199.59     16.13 o 
 -10   3   8      667.06      688.94     25.48 o 
  -9   3   8       21.15       27.22     21.83 o 
  -8   3   8      494.27      494.16     24.78 o 
  -7   3   8       51.54       45.89     23.16 o 
  -6   3   8     1640.47     1646.83     36.00 o 
  -5   3   8       14.98       20.14     27.42 o 
  -4   3   8     1218.15     1195.73     32.40 o 
  -3   3   8       13.55       16.80     25.17 o 
  -2   3   8     1252.01     1274.88     28.45 o 
  -1   3   8        0.78        0.00     18.47 o 
   0   3   8     2730.24     2685.21     28.26 o 
   1   3   8       79.78       68.47     16.90 o 
   2   3   8      938.79      937.35     19.72 o 
   3   3   8      180.08      199.53     18.05 o 
   4   3   8     1792.81     1832.78     30.61 o 
   5   3   8       50.93       44.91     17.66 o 
   6   3   8     1264.71     1318.66     30.39 o 
   7   3   8       72.18       68.02     15.98 o 
   8   3   8      512.12      494.12     18.04 o 
   9   3   8       19.44       21.03     16.40 o 
 -10   4   8      522.01      515.43     23.71 o 
  -9   4   8      487.81      488.98     24.14 o 
  -8   4   8      561.61      534.05     22.30 o 
  -7   4   8      483.22      494.24     21.53 o 
  -6   4   8     1333.53     1347.15     27.61 o 
  -5   4   8      406.63      412.86     24.68 o 
  -4   4   8     1366.60     1417.75     27.77 o 
  -3   4   8     1375.62     1434.31     28.70 o 
  -2   4   8     1366.19     1374.16     25.20 o 
  -1   4   8      196.98      205.62     20.41 o 
   0   4   8     2134.18     2171.28     26.95 o 
   1   4   8     1110.58     1139.84     21.98 o 
   2   4   8     1328.17     1361.87     24.71 o 
   3   4   8     1349.18     1412.08     29.59 o 
   4   4   8     1757.46     1761.72     40.18 o 
   5   4   8      118.61      128.42     18.11 o 
   6   4   8     1171.49     1152.21     31.51 o 
   7   4   8      766.49      776.52     25.18 o 
   8   4   8      677.78      699.06     29.26 o 
  -8   5   8        3.61       15.70     21.32 o 
  -7   5   8      786.72      804.30     23.05 o 
  -6   5   8       49.85       67.53     19.65 o 
  -5   5   8      680.66      670.15     21.99 o 
  -4   5   8       12.53       12.20     17.75 o 
  -3   5   8     2191.59     2267.95     27.90 o 
  -2   5   8        2.65        0.00     22.54 o 
  -1   5   8     1050.26     1070.84     24.61 o 
   0   5   8       44.75       65.22     18.05 o 
   1   5   8     1350.32     1393.53     25.20 o 
   2   5   8       36.61       44.68     17.81 o 
   3   5   8     1405.78     1385.66     33.19 o 
   4   5   8       52.05       43.40     19.17 o 
   5   5   8      499.58      507.74     25.18 o 
   6   5   8       29.95       45.24     17.70 o 
   7   5   8     1352.66     1363.68     22.75 o 
  -7   6   8      446.60      458.61     19.40 o 
  -6   6   8      755.22      782.25     26.73 o 
  -5   6   8      448.04      429.24     17.63 o 
  -4   6   8      495.80      504.90     18.62 o 
  -3   6   8      494.98      521.86     20.47 o 
  -2   6   8      809.99      827.42     19.47 o 
  -1   6   8      755.35      761.79     27.21 o 
   0   6   8     1492.53     1457.34     21.22 o 
   1   6   8      581.83      607.33     18.69 o 
   2   6   8      278.57      280.16     16.00 o 
   3   6   8      577.55      616.07     19.78 o 
   4   6   8      978.72      982.47     24.54 o 
   5   6   8      515.08      507.05     15.88 o 
   6   6   8      749.40      716.63     26.66 o 
  -4   7   8      502.11      547.05     24.48 o 
  -3   7   8      222.53      203.85     17.96 o 
  -2   7   8      464.95      489.26     20.41 o 
  -1   7   8       65.53       89.43     14.52 o 
   0   7   8      956.37      941.56     18.14 o 
   1   7   8      168.69      179.03     15.46 o 
   2   7   8      526.12      504.35     15.86 o 
   3   7   8      255.09      261.32     16.08 o 
   1   0   9      608.15      620.99     35.77 o 
   3   0   9     1050.05     1098.83     37.71 o 
   5   0   9     2272.96     2195.71     48.03 o 
   7   0   9      272.20      263.34     26.59 o 
   9   0   9      996.42      924.65     27.88 o 
   0   1   9      831.54      857.18     53.44 o 
   1   1   9      962.88      991.01     28.76 o 
   2   1   9     2491.43     2624.09     35.12 o 
   3   1   9      405.61      438.69     20.93 o 
   4   1   9     1436.83     1403.92     26.75 o 
   5   1   9      748.76      736.46     19.03 o 
   6   1   9     1013.97      994.44     20.50 o 
   7   1   9      371.31      348.73     17.58 o 
   8   1   9     1407.72     1358.08     25.63 o 
   9   1   9      570.83      560.14     25.65 o 
  -1   2   9      652.94      664.79     52.75 o 
   0   2   9      782.39      793.52     27.92 o 
   1   2   9      194.99      195.55     23.27 o 
   2   2   9     1988.04     2071.49     29.43 o 
   3   2   9      219.55      231.17     20.48 o 
   4   2   9      346.14      345.74     19.39 o 
   5   2   9      373.81      402.62     19.13 o 
   6   2   9      841.49      847.82     18.03 o 
   7   2   9       52.91       40.23     20.49 o 
   8   2   9     1099.18     1039.09     25.34 o 
  -9   3   9      468.52      472.04     49.98 o 
  -3   3   9      924.80      879.73     48.53 o 
  -2   3   9      165.40      161.69     29.02 o 
  -1   3   9     2588.15     2625.52     35.07 o 
   0   3   9      114.66      120.38     22.66 o 
   1   3   9     2184.69     2184.37     28.84 o 
   2   3   9      229.74      233.38     20.90 o 
   3   3   9     1449.21     1446.94     25.36 o 
   4   3   9      202.07      213.78     19.09 o 
   5   3   9     2788.47     2691.66     53.11 o 
   6   3   9      252.88      246.50     18.34 o 
   7   3   9      962.17      912.60     19.64 o 
   8   3   9       60.90       89.24     16.94 o 
  -8   4   9      297.75      304.55     26.38 o 
  -7   4   9      267.48      273.32     29.85 o 
  -6   4   9      141.67      140.67     24.02 o 
  -5   4   9      622.85      633.24     27.11 o 
  -4   4   9      758.83      766.43     27.29 o 
  -3   4   9      384.48      387.53     23.80 o 
  -2   4   9      441.57      439.35     23.57 o 
  -1   4   9      758.92      783.88     24.73 o 
   0   4   9      245.31      266.34     22.33 o 
   1   4   9      642.82      644.05     20.49 o 
   2   4   9     1318.92     1308.18     21.53 o 
   3   4   9      523.95      510.85     19.01 o 
   4   4   9      413.21      403.19     20.79 o 
   5   4   9      891.23      873.64     23.34 o 
   6   4   9      716.39      762.96     24.22 o 
   7   4   9      324.98      299.05     18.60 o 
  -7   5   9        2.70        8.59     20.96 o 
  -6   5   9      457.87      459.52     24.24 o 
  -5   5   9        3.69        0.00     21.11 o 
  -4   5   9     1174.84     1159.15     26.92 o 
  -3   5   9       24.24       28.27     18.81 o 
  -2   5   9     1653.11     1639.17     26.38 o 
  -1   5   9        8.10       19.89     17.84 o 
   0   5   9     1203.91     1216.93     23.75 o 
   1   5   9        9.73       26.89     17.95 o 
   2   5   9     2333.42     2339.13     45.95 o 
   3   5   9       28.24       11.03     20.08 o 
   4   5   9     1016.54      979.84     23.34 o 
   5   5   9       11.47       35.95     15.79 o 
  -5   6   9      505.38      484.75     21.35 o 
  -4   6   9       89.87       89.93     18.80 o 
  -3   6   9      270.24      287.59     20.82 o 
  -2   6   9      228.96      233.22     18.12 o 
  -1   6   9     1115.45     1116.04     21.54 o 
   0   6   9      171.37      173.15     15.52 o 
   1   6   9      640.58      592.28     18.97 o 
   2   6   9      229.41      229.59     19.52 o 
   3   6   9      437.36      407.56     15.82 o 
   2   0  10     1309.98     1336.85     43.06 o 
   4   0  10     2961.50     2993.28     73.63 o 
   6   0  10     1623.81     1507.95     30.04 o 
   1   1  10      743.87      778.42     29.69 o 
   2   1  10      343.11      360.90     23.28 o 
   3   1  10     1219.20     1194.13     27.00 o 
   4   1  10      466.51      461.35     19.46 o 
   5   1  10      292.05      288.77     20.96 o 
   6   1  10      219.34      223.04     16.56 o 
   7   1  10     1027.39     1031.84     20.69 o 
   0   2  10      146.04      152.21     38.56 o 
   1   2  10     2528.36     2543.22     34.52 o 
   2   2  10       63.73       61.17     21.51 o 
   3   2  10     2064.31     2039.66     29.46 o 
   4   2  10      202.44      200.11     17.58 o 
   5   2  10      947.08      981.63     30.92 o 
   6   2  10       45.31       46.15     17.32 o 
   7   2  10     1533.31     1509.91     36.43 o 
  -1   3  10       81.42       78.13     35.64 o 
   0   3  10     1411.13     1393.83     30.10 o 
   1   3  10       49.03       40.84     21.19 o 
   2   3  10      351.60      357.31     20.57 o 
   3   3  10       29.01       40.88     17.00 o 
   4   3  10     1200.92     1212.80     24.41 o 
   5   3  10      118.78      100.57     17.29 o 
   6   3  10      948.33      903.07     33.28 o 
  -4   4  10      665.11      598.93     45.09 o 
  -3   4  10      499.22      473.83     37.45 o 
  -2   4  10      735.04      717.09     28.32 o 
  -1   4  10      109.60      116.72     21.01 o 
   0   4  10     1157.36     1129.14     23.81 o 
   1   4  10      336.47      343.15     20.47 o 
   2   4  10      626.89      625.94     20.56 o 
   3   4  10      304.63      319.09     17.54 o 
   4   4  10     1054.50     1028.22     21.69 o 
   5   4  10      260.45      248.79     17.71 o 
  -4   5  10        9.46       16.41     23.09 o 
  -3   5  10      744.73      753.60     26.76 o 
  -2   5  10        9.76       19.21     24.56 o 
  -1   5  10      383.82      387.95     18.65 o 
   0   5  10       47.68       51.54     15.57 o 
   1   5  10      839.41      852.65     22.02 o 
   2   5  10        6.76       10.28     15.30 o 
   3   5  10      865.72      873.40     22.27 o 
   3   0  11      699.08      727.23     32.73 o 
   5   0  11     1147.25     1085.19     30.70 o 
   1   1  11      574.02      608.52    112.66 o 
   2   1  11     1579.60     1624.47     37.14 o 
   3   1  11      647.01      670.97     22.68 o 
   4   1  11      525.25      531.22     19.86 o 
   5   1  11      817.25      806.67     22.49 o 
   1   2  11       86.51       96.64     26.57 o 
   2   2  11     1193.58     1171.67     25.19 o 
   3   2  11      108.38       99.88     18.49 o 
   4   2  11      615.81      557.99     19.87 o 
   0   3  11      187.72      187.72     35.48 o 
   1   3  11      828.20      815.51     25.41 o 
   2   3  11       87.86       78.63     19.44 o 
   3   3  11      697.30      697.27     21.08 o 
  -2   4  11      381.82      374.39     47.91 o 
  -1   4  11      498.08      507.36     33.27 o 
   0   4  11      238.85      249.75     25.61 o 
   1   4  11      318.30      302.08     21.58 o 
                                                 
